# Supplementary material for: 4-Benzyl-1-(4-nitro­phen­yl)-1H-1,2,3-triazole: crystal structure and Hirshfeld analysis
Source: Acta Crystallogr E Crystallogr Commun. 2017 Oct 20;73(Pt 11):1716–20. doi: 10.1107/S2056989017014748 (PMC5683498; doi:10.1107/S2056989017014748)
Supplement: Supplementary file 1 [file e-73-01716-sup1.cif]

##############################################################################
#                                                                            #
# This CIF contains the data in a paper accepted for publication in          #
# Acta Crystallographica Section E. It conforms to the requirements of       #
# Notes for Authors for Acta Crystallographica Section E, and has been       #
# peer reviewed under the auspices of the IUCr Commission on Journals.       #
#                                                                            #
# Full details of the Crystallographic Information File format               #
# are given in the paper "The Crystallographic Information File (CIF):       #
# a New Standard Archive File for Crystallography" by S. R. Hall, F. H.      #
# Allen and I. D. Brown [Acta Cryst. (1991), A47, 655-685].                  #
#                                                                            #
# The current version of the core CIF dictionary is obtainable from          #
# ftp://ftp.iucr.org/pub/cif_core.dic.                                       #
#                                                                            #
# Software is freely available for graphical display of the structure(s)     #
# in this CIF. For information consult the CIF software page                 #
# http://www.iucr.org/resources/cif/software.                                #
#                                                                            #
# This file may be used for bona fide research purposes within the           #
# scientific community so long as proper attribution is given to the journal # 
# article from which it was obtained.                                        #
#                                                                            #
##############################################################################
data_I
_audit_creation_method     SHELXL-2014/6
_chemical_name_systematic
;
4-Benzyl-1-(4-nitrophenyl)-1<i>H</i>-1,2,3-triazole
;
_chemical_name_common     ?
_chemical_formula_moiety     'C15 H12 N4 O2'
_chemical_formula_sum     'C15 H12 N4 O2'
_chemical_formula_iupac     'C15 H12 N4 O2'
_chemical_formula_weight     280.29
_chemical_melting_point_gt     371
_chemical_melting_point_lt     373
_shelx_space_group_comment
;
The symmetry employed for this shelxl refinement is uniquely defined
by the following loop, which should always be used as a source of
symmetry information in preference to the above space-group names.
They are only intended as comments.
;
_space_group_crystal_system     monoclinic
_space_group_name_H-M_alt     'P 21/c'
_space_group_name_Hall     '-P 2ybc'
loop_
    _space_group_symop_operation_xyz
    'x, y, z'
    '-x, y+1/2, -z+1/2'
    '-x, -y, -z'
    'x, -y-1/2, z-1/2'
_cell_length_a     5.19620(10)
_cell_length_b     10.7814(3)
_cell_length_c     24.0067(6)
_cell_angle_alpha     90
_cell_angle_beta     90.256(2)
_cell_angle_gamma     90
_cell_volume     1344.90(6)
_cell_formula_units_Z     4
_cell_measurement_reflns_used     2937
_cell_measurement_theta_min     3.17
_cell_measurement_theta_max     24.95
_cell_measurement_temperature     293(2)
_exptl_crystal_description     irregular
_exptl_crystal_colour     yellow
_exptl_crystal_size_max     0.455
_exptl_crystal_size_mid     0.260
_exptl_crystal_size_min     0.138
_exptl_crystal_density_diffrn     1.384
_exptl_crystal_density_meas     ?
_exptl_crystal_density_method     ?
_exptl_crystal_F_000     584
_exptl_absorpt_coefficient_mu     0.096
_exptl_absorpt_correction_type     multi-scan
_exptl_absorpt_process_details
;
(SADABS; Sheldrick, 1996)
;
_shelx_estimated_absorpt_T_min     ?
_shelx_estimated_absorpt_T_max     ?
_exptl_absorpt_correction_T_min     0.6953
_exptl_absorpt_correction_T_max     0.7452
_diffrn_ambient_temperature     293(2)
_diffrn_radiation_type     MoK\a
_diffrn_radiation_wavelength     0.71073
_diffrn_measurement_device_type     'Bruker APEXII CCD'
_diffrn_measurement_method     '\f and \w scans'
_diffrn_detector_area_resol_mean     ?
_diffrn_reflns_number     9104
_diffrn_reflns_av_R_equivalents     0.0225
_diffrn_reflns_theta_min     1.697
_diffrn_reflns_theta_max     25.366
_diffrn_reflns_theta_full     25.242
_diffrn_measured_fraction_theta_max     0.994
_diffrn_measured_fraction_theta_full     0.995
_diffrn_reflns_limit_h_min     -6
_diffrn_reflns_limit_h_max     6
_diffrn_reflns_limit_k_min     -12
_diffrn_reflns_limit_k_max     12
_diffrn_reflns_limit_l_min     -28
_diffrn_reflns_limit_l_max     28
_refine_special_details     ?
_reflns_number_total     2450
_reflns_number_gt     1881
_reflns_threshold_expression     'I > 2\s(I)'
_refine_ls_structure_factor_coef     Fsqd
_refine_ls_matrix_type     full
_refine_ls_R_factor_all     0.0530
_refine_ls_R_factor_gt     0.0397
_refine_ls_wR_factor_gt     0.0964
_refine_ls_wR_factor_ref     0.1057
_refine_ls_goodness_of_fit_ref     1.059
_refine_ls_restrained_S_all     1.059
_refine_ls_number_reflns     2450
_refine_ls_number_parameters     190
_refine_ls_number_restraints     0
_refine_ls_hydrogen_treatment     constr
_refine_ls_weighting_scheme     calc
_refine_ls_weighting_details
              'w=1/[\s^2^(Fo^2^)+(0.0383P)^2^+0.3766P] where P=(Fo^2^+2Fc^2^)/3'
_atom_sites_solution_hydrogens     geom
_atom_sites_solution_primary     ?
_atom_sites_solution_secondary     ?
_refine_ls_shift/su_max     0.001
_refine_ls_shift/su_mean     0.000
_refine_diff_density_max     0.155
_refine_diff_density_min     -0.177
_refine_ls_extinction_method     none
_refine_ls_extinction_coef     .
loop_
    _atom_type_symbol
    _atom_type_description
    _atom_type_scat_dispersion_real
    _atom_type_scat_dispersion_imag
    _atom_type_scat_source
    'C' 'C' 0.0033 0.0016
                         'International Tables Vol C Tables 4.2.6.8 and 6.1.1.4'
    'H' 'H' 0.0000 0.0000
                         'International Tables Vol C Tables 4.2.6.8 and 6.1.1.4'
    'N' 'N' 0.0061 0.0033
                         'International Tables Vol C Tables 4.2.6.8 and 6.1.1.4'
    'O' 'O' 0.0106 0.0060
                         'International Tables Vol C Tables 4.2.6.8 and 6.1.1.4'
_computing_data_collection
;
APEX2 (Bruker, 2009)
;
_computing_cell_refinement
;
SAINT (Bruker, 2009)
;
_computing_data_reduction
;
SAINT (Bruker, 2009)
;
_computing_structure_solution
;
SIR2014 (Burla <i>et al.</i>, 2015)
;
_computing_structure_refinement
;
SHELXL2014 (Sheldrick, 2015)
;
_computing_molecular_graphics
;
ORTEP-3 for Windows (Farrugia, 2012) and DIAMOND (Brandenburg,
2006)
;
_computing_publication_material
;
<i>MarvinSketch</i> (ChemAxon, 2010) and publCIF (Westrip, 2010)
;
loop_
    _atom_site_type_symbol
    _atom_site_label
    _atom_site_fract_x
    _atom_site_fract_y
    _atom_site_fract_z
    _atom_site_U_iso_or_equiv
    _atom_site_adp_type
    _atom_site_calc_flag
    _atom_site_occupancy
    _atom_site_disorder_assembly
    _atom_site_disorder_group
    C C1 0.6006(3) -0.10629(18) 0.84523(7) 0.0532(4) Uani d 1 . .
    C C2 0.4648(3) -0.01241(18) 0.86767(6) 0.0531(4) Uani d 1 . .
    H H2 0.3030 0.0154 0.8566 0.064 Uiso calc 1 . .
    C C3 0.5294(4) -0.1916(2) 0.79835(7) 0.0672(5) Uani d 1 . .
    H H3A 0.3644 -0.1662 0.7832 0.081 Uiso calc 1 . .
    H H3B 0.5100 -0.2750 0.8129 0.081 Uiso calc 1 . .
    C C4 0.7242(3) -0.19387(16) 0.75201(7) 0.0519(4) Uani d 1 . .
    C C5 0.7534(4) -0.09304(18) 0.71743(8) 0.0646(5) Uani d 1 . .
    H H5 0.6472 -0.0244 0.7220 0.078 Uiso calc 1 . .
    C C6 0.9359(4) -0.0918(2) 0.67636(8) 0.0762(6) Uani d 1 . .
    H H6 0.9520 -0.0224 0.6536 0.091 Uiso calc 1 . .
    C C7 1.0933(4) -0.1905(3) 0.66847(9) 0.0803(7) Uani d 1 . .
    H H7 1.2195 -0.1884 0.6411 0.096 Uiso calc 1 . .
    C C8 1.0641(4) -0.2926(3) 0.70110(10) 0.0836(7) Uani d 1 . .
    H H8 1.1682 -0.3616 0.6954 0.100 Uiso calc 1 . .
    C C9 0.8791(4) -0.29477(19) 0.74304(8) 0.0695(5) Uani d 1 . .
    H H9 0.8607 -0.3651 0.7651 0.083 Uiso calc 1 . .
    C C10 0.5585(3) 0.13033(15) 0.94757(6) 0.0444(4) Uani d 1 . .
    C C11 0.3575(3) 0.21075(18) 0.93671(7) 0.0577(5) Uani d 1 . .
    H H11 0.2615 0.2024 0.9041 0.069 Uiso calc 1 . .
    C C12 0.2992(4) 0.30319(18) 0.97405(8) 0.0627(5) Uani d 1 . .
    H H12 0.1625 0.3569 0.9674 0.075 Uiso calc 1 . .
    C C13 0.4468(3) 0.31461(16) 1.02137(7) 0.0541(4) Uani d 1 . .
    C C14 0.6508(3) 0.23726(17) 1.03240(7) 0.0562(4) Uani d 1 . .
    H H14 0.7494 0.2478 1.0645 0.067 Uiso calc 1 . .
    C C15 0.7071(3) 0.14397(17) 0.99526(6) 0.0511(4) Uani d 1 . .
    H H15 0.8439 0.0904 1.0021 0.061 Uiso calc 1 . .
    N N1 0.6118(2) 0.03310(13) 0.90952(5) 0.0451(3) Uani d 1 . .
    N N2 0.8341(3) -0.03164(15) 0.91281(6) 0.0583(4) Uani d 1 . .
    N N3 0.8269(3) -0.11635(15) 0.87374(6) 0.0628(4) Uani d 1 . .
    N N4 0.3812(4) 0.41242(16) 1.06168(7) 0.0729(5) Uani d 1 . .
    O O1 0.1984(4) 0.47864(19) 1.05159(8) 0.1170(7) Uani d 1 . .
    O O2 0.5137(4) 0.42327(16) 1.10290(7) 0.1031(6) Uani d 1 . .
loop_
    _atom_site_aniso_label
    _atom_site_aniso_U_11
    _atom_site_aniso_U_22
    _atom_site_aniso_U_33
    _atom_site_aniso_U_12
    _atom_site_aniso_U_13
    _atom_site_aniso_U_23
    C1 0.0419(9) 0.0744(12) 0.0432(8) -0.0121(8) 0.0010(7) 0.0016(8)
    C2 0.0367(8) 0.0806(13) 0.0420(8) -0.0047(8) -0.0035(7) 0.0027(8)
    C3 0.0609(11) 0.0851(14) 0.0556(10) -0.0213(10) 0.0005(9) -0.0091(10)
    C4 0.0513(10) 0.0585(11) 0.0458(8) -0.0051(8) -0.0084(7) -0.0099(8)
    C5 0.0728(13) 0.0615(12) 0.0596(11) 0.0065(10) 0.0030(9) -0.0019(9)
    C6 0.0879(15) 0.0881(16) 0.0526(11) -0.0147(13) 0.0046(10) -0.0034(10)
    C7 0.0646(13) 0.122(2) 0.0539(11) -0.0053(14) 0.0001(10) -0.0310(13)
    C8 0.0712(14) 0.0994(18) 0.0800(14) 0.0278(13) -0.0165(12) -0.0410(14)
    C9 0.0803(14) 0.0621(12) 0.0660(12) 0.0053(11) -0.0214(10) -0.0076(10)
    C10 0.0371(8) 0.0573(10) 0.0389(8) -0.0030(7) 0.0038(6) 0.0098(7)
    C11 0.0495(10) 0.0753(13) 0.0483(9) 0.0074(9) -0.0065(8) 0.0056(9)
    C12 0.0561(11) 0.0688(12) 0.0631(11) 0.0122(9) 0.0009(9) 0.0083(9)
    C13 0.0581(10) 0.0533(10) 0.0509(9) -0.0034(8) 0.0107(8) 0.0048(8)
    C14 0.0568(10) 0.0665(11) 0.0454(8) -0.0074(9) -0.0031(8) 0.0035(8)
    C15 0.0439(9) 0.0627(11) 0.0468(9) 0.0007(8) -0.0050(7) 0.0048(8)
    N1 0.0337(7) 0.0630(9) 0.0384(6) 0.0005(6) -0.0008(5) 0.0050(6)
    N2 0.0415(8) 0.0786(10) 0.0547(8) 0.0099(7) -0.0091(6) -0.0088(8)
    N3 0.0518(9) 0.0784(11) 0.0582(9) 0.0064(8) -0.0062(7) -0.0122(8)
    N4 0.0873(13) 0.0647(11) 0.0668(11) -0.0013(10) 0.0104(10) -0.0005(9)
    O1 0.1292(16) 0.1118(14) 0.1100(13) 0.0544(13) -0.0054(12) -0.0279(11)
    O2 0.1333(15) 0.0942(12) 0.0817(11) 0.0065(11) -0.0145(11) -0.0274(9)
_geom_special_details
;
 All esds (except the esd in the dihedral angle between two l.s. planes)
 are estimated using the full covariance matrix.  The cell esds are taken
 into account individually in the estimation of esds in distances, angles
 and torsion angles; correlations between esds in cell parameters are only
 used when they are defined by crystal symmetry.  An approximate (isotropic)
 treatment of cell esds is used for estimating esds involving l.s. planes.
;
loop_
    _geom_bond_atom_site_label_1
    _geom_bond_atom_site_label_2
    _geom_bond_site_symmetry_2
    _geom_bond_distance
    _geom_bond_publ_flag
    C1 C2 . 1.347(2) ?
    C1 N3 . 1.362(2) ?
    C1 C3 . 1.499(2) ?
    C2 N1 . 1.3516(19) ?
    C2 H2 . 0.9300 ?
    C3 C4 . 1.507(2) ?
    C3 H3A . 0.9700 ?
    C3 H3B . 0.9700 ?
    C4 C9 . 1.371(3) ?
    C4 C5 . 1.377(2) ?
    C5 C6 . 1.371(3) ?
    C5 H5 . 0.9300 ?
    C6 C7 . 1.356(3) ?
    C6 H6 . 0.9300 ?
    C7 C8 . 1.360(3) ?
    C7 H7 . 0.9300 ?
    C8 C9 . 1.395(3) ?
    C8 H8 . 0.9300 ?
    C9 H9 . 0.9300 ?
    C10 C11 . 1.382(2) ?
    C10 C15 . 1.386(2) ?
    C10 N1 . 1.418(2) ?
    C11 C12 . 1.375(3) ?
    C11 H11 . 0.9300 ?
    C12 C13 . 1.373(2) ?
    C12 H12 . 0.9300 ?
    C13 C14 . 1.374(2) ?
    C13 N4 . 1.472(2) ?
    C14 C15 . 1.376(2) ?
    C14 H14 . 0.9300 ?
    C15 H15 . 0.9300 ?
    N1 N2 . 1.3516(18) ?
    N2 N3 . 1.310(2) ?
    N4 O2 . 1.209(2) ?
    N4 O1 . 1.212(2) ?
loop_
    _geom_angle_atom_site_label_1
    _geom_angle_atom_site_label_2
    _geom_angle_atom_site_label_3
    _geom_angle_site_symmetry_1
    _geom_angle_site_symmetry_3
    _geom_angle
    _geom_angle_publ_flag
    C2 C1 N3 . . 108.14(15) ?
    C2 C1 C3 . . 129.31(16) ?
    N3 C1 C3 . . 122.53(17) ?
    C1 C2 N1 . . 105.95(14) ?
    C1 C2 H2 . . 127.0 ?
    N1 C2 H2 . . 127.0 ?
    C1 C3 C4 . . 113.59(14) ?
    C1 C3 H3A . . 108.8 ?
    C4 C3 H3A . . 108.8 ?
    C1 C3 H3B . . 108.8 ?
    C4 C3 H3B . . 108.8 ?
    H3A C3 H3B . . 107.7 ?
    C9 C4 C5 . . 117.75(18) ?
    C9 C4 C3 . . 121.69(18) ?
    C5 C4 C3 . . 120.56(17) ?
    C6 C5 C4 . . 121.32(19) ?
    C6 C5 H5 . . 119.3 ?
    C4 C5 H5 . . 119.3 ?
    C7 C6 C5 . . 120.8(2) ?
    C7 C6 H6 . . 119.6 ?
    C5 C6 H6 . . 119.6 ?
    C6 C7 C8 . . 119.1(2) ?
    C6 C7 H7 . . 120.5 ?
    C8 C7 H7 . . 120.5 ?
    C7 C8 C9 . . 120.5(2) ?
    C7 C8 H8 . . 119.7 ?
    C9 C8 H8 . . 119.7 ?
    C4 C9 C8 . . 120.5(2) ?
    C4 C9 H9 . . 119.8 ?
    C8 C9 H9 . . 119.8 ?
    C11 C10 C15 . . 120.48(16) ?
    C11 C10 N1 . . 119.46(14) ?
    C15 C10 N1 . . 120.06(14) ?
    C12 C11 C10 . . 120.02(15) ?
    C12 C11 H11 . . 120.0 ?
    C10 C11 H11 . . 120.0 ?
    C13 C12 C11 . . 118.71(17) ?
    C13 C12 H12 . . 120.6 ?
    C11 C12 H12 . . 120.6 ?
    C12 C13 C14 . . 122.19(17) ?
    C12 C13 N4 . . 118.55(17) ?
    C14 C13 N4 . . 119.26(16) ?
    C13 C14 C15 . . 119.00(16) ?
    C13 C14 H14 . . 120.5 ?
    C15 C14 H14 . . 120.5 ?
    C14 C15 C10 . . 119.57(16) ?
    C14 C15 H15 . . 120.2 ?
    C10 C15 H15 . . 120.2 ?
    C2 N1 N2 . . 109.62(14) ?
    C2 N1 C10 . . 129.48(13) ?
    N2 N1 C10 . . 120.88(12) ?
    N3 N2 N1 . . 107.26(13) ?
    N2 N3 C1 . . 109.03(15) ?
    O2 N4 O1 . . 123.3(2) ?
    O2 N4 C13 . . 118.35(19) ?
    O1 N4 C13 . . 118.30(18) ?
loop_
    _geom_torsion_atom_site_label_1
    _geom_torsion_atom_site_label_2
    _geom_torsion_atom_site_label_3
    _geom_torsion_atom_site_label_4
    _geom_torsion_site_symmetry_1
    _geom_torsion_site_symmetry_2
    _geom_torsion_site_symmetry_3
    _geom_torsion_site_symmetry_4
    _geom_torsion
    _geom_torsion_publ_flag
    N3 C1 C2 N1 . . . . 0.06(19) ?
    C3 C1 C2 N1 . . . . 178.62(16) ?
    C2 C1 C3 C4 . . . . 125.1(2) ?
    N3 C1 C3 C4 . . . . -56.5(2) ?
    C1 C3 C4 C9 . . . . 108.8(2) ?
    C1 C3 C4 C5 . . . . -70.5(2) ?
    C9 C4 C5 C6 . . . . -1.8(3) ?
    C3 C4 C5 C6 . . . . 177.62(17) ?
    C4 C5 C6 C7 . . . . 0.2(3) ?
    C5 C6 C7 C8 . . . . 1.5(3) ?
    C6 C7 C8 C9 . . . . -1.6(3) ?
    C5 C4 C9 C8 . . . . 1.7(3) ?
    C3 C4 C9 C8 . . . . -177.68(16) ?
    C7 C8 C9 C4 . . . . -0.1(3) ?
    C15 C10 C11 C12 . . . . -1.7(3) ?
    N1 C10 C11 C12 . . . . 178.13(16) ?
    C10 C11 C12 C13 . . . . 1.0(3) ?
    C11 C12 C13 C14 . . . . 0.3(3) ?
    C11 C12 C13 N4 . . . . -179.03(16) ?
    C12 C13 C14 C15 . . . . -1.0(3) ?
    N4 C13 C14 C15 . . . . 178.33(15) ?
    C13 C14 C15 C10 . . . . 0.3(3) ?
    C11 C10 C15 C14 . . . . 1.0(2) ?
    N1 C10 C15 C14 . . . . -178.83(15) ?
    C1 C2 N1 N2 . . . . -0.02(18) ?
    C1 C2 N1 C10 . . . . -178.32(15) ?
    C11 C10 N1 C2 . . . . -14.9(2) ?
    C15 C10 N1 C2 . . . . 164.92(16) ?
    C11 C10 N1 N2 . . . . 166.96(15) ?
    C15 C10 N1 N2 . . . . -13.2(2) ?
    C2 N1 N2 N3 . . . . -0.03(18) ?
    C10 N1 N2 N3 . . . . 178.44(14) ?
    N1 N2 N3 C1 . . . . 0.07(19) ?
    C2 C1 N3 N2 . . . . -0.1(2) ?
    C3 C1 N3 N2 . . . . -178.76(16) ?
    C12 C13 N4 O2 . . . . -179.00(18) ?
    C14 C13 N4 O2 . . . . 1.6(3) ?
    C12 C13 N4 O1 . . . . 0.4(3) ?
    C14 C13 N4 O1 . . . . -178.99(19) ?
loop_
    _geom_hbond_atom_site_label_D
    _geom_hbond_atom_site_label_H
    _geom_hbond_atom_site_label_A
    _geom_hbond_site_symmetry_A
    _geom_hbond_distance_DH
    _geom_hbond_distance_HA
    _geom_hbond_distance_DA
    _geom_hbond_angle_DHA
    C3 H3B O2 3_657 0.97 2.58 3.452(3) 150
    C3 H3A Cg2 1_455 0.97 2.96 3.857(2) 154
    C8 H8 Cg1 2_746 0.93 2.86 3.665(3) 146
    N4 O1 Cg3 3_667 1.212(2) 3.673(2) 4.1254(19) 103.38(14)
_shelx_hkl_file
;
   1   0   0  350.79    6.88
   1   0   0  350.24    6.58
  -1   0   0  342.24    6.34
  -1   0   0  355.01    6.39
  -1   0   0  302.87    6.54
  -2   0   0    0.12    0.03
   2   0   0    0.21    0.06
  -2   0   0    0.10    0.02
   2   0   0    0.12    0.03
  -2   0   0    0.11    0.02
  -3   0   0   11.11    0.30
   3   0   0   10.72    0.31
   3   0   0   11.71    0.43
   4   0   0    5.76    0.33
  -4   0   0    6.21    0.24
  -5   0   0    0.09    0.06
   5   0   0    0.01    0.10
   6   0   0   -0.05    0.12
   0  -1   0    0.00    0.01
   0   1   0   -0.01    0.01
  -1  -1   0  161.43    3.08
  -1  -1   0  166.76    3.12
   1  -1   0  164.09    3.32
   1   1   0  162.29    3.23
  -1   1   0  163.89    3.15
   1   1   0  162.20    3.13
   1   1   0  168.07    3.27
   2  -1   0    3.31    0.13
  -2  -1   0    3.59    0.11
   2  -1   0    3.26    0.18
  -2  -1   0    3.28    0.14
   2   1   0    3.39    0.08
   2   1   0    3.44    0.11
   2   1   0    3.29    0.16
   2   1   0    3.25    0.09
  -2   1   0    3.36    0.10
  -2   1   0    3.50    0.13
  -2   1   0    3.62    0.10
   3  -1   0    1.14    0.16
   3  -1   0    0.91    0.10
  -3  -1   0    1.06    0.10
  -3  -1   0    0.94    0.06
   3   1   0    1.15    0.14
  -3   1   0    0.93    0.07
   3   1   0    0.95    0.07
  -4  -1   0    4.41    0.21
   4  -1   0    3.86    0.28
   4   1   0    4.11    0.26
  -4   1   0    4.09    0.18
  -5  -1   0   -0.01    0.06
   5  -1   0    0.13    0.11
   5   1   0   -0.05    0.09
  -5   1   0    0.13    0.06
   6  -1   0   -0.06    0.11
   6   1   0    0.07    0.12
   0  -2   0    8.73    0.23
   0  -2   0    8.80    0.21
   1  -2   0    3.99    0.17
  -1  -2   0    3.91    0.15
  -1   2   0    4.00    0.09
  -1   2   0    4.12    0.12
   1   2   0    4.17    0.12
   1   2   0    4.11    0.12
   2  -2   0    1.02    0.13
  -2  -2   0    0.79    0.09
   2   2   0    0.94    0.05
   2   2   0    1.12    0.06
  -2   2   0    1.05    0.05
  -2   2   0    1.12    0.05
   2   2   0    1.06    0.09
   3  -2   0   29.99    0.86
  -3  -2   0   29.00    0.72
   3   2   0   30.31    0.65
   3   2   0   30.38    0.79
  -3   2   0   30.31    0.63
   3   2   0   30.33    0.58
   4  -2   0    0.03    0.07
  -4  -2   0   -0.01    0.05
   4   2   0    0.01    0.06
  -4   2   0    0.02    0.03
  -5  -2   0    7.14    0.32
   5  -2   0    6.11    0.41
   5   2   0    6.77    0.38
  -6  -2   0    0.12    0.09
   6  -2   0    0.00    0.12
   6   2   0    0.02    0.11
   0  -3   0    0.03    0.03
   0  -3   0    0.02    0.02
   1  -3   0   58.59    1.30
   1  -3   0   58.27    1.14
  -1   3   0   60.01    1.12
   1   3   0   59.02    1.16
   1   3   0   60.62    1.18
   2  -3   0   43.13    1.08
  -2  -3   0   43.85    0.98
   2   3   0   43.94    0.87
   2   3   0   43.15    0.90
   2   3   0   42.84    0.96
  -2   3   0   44.81    0.84
  -2   3   0   44.42    0.89
   3   3   0    1.09    0.07
   3   3   0    1.08    0.06
  -4  -3   0   -0.04    0.05
   4  -3   0   -0.09    0.06
   4   3   0   -0.07    0.05
  -4   3   0   -0.01    0.02
   5  -3   0    1.17    0.22
  -5  -3   0    1.23    0.18
   5   3   0    1.40    0.20
  -6  -3   0    1.44    0.20
   6  -3   0    1.03    0.24
   0  -4   0    0.26    0.06
   0  -4   0    0.37    0.05
  -1  -4   0    0.56    0.09
   1  -4   0    0.51    0.08
   1  -4   0    0.62    0.07
  -1   4   0    0.68    0.05
  -2  -4   0    0.86    0.12
   2  -4   0    0.82    0.14
  -2   4   0    0.82    0.04
   2   4   0    0.81    0.06
   3  -4   0    0.19    0.08
  -3  -4   0    0.08    0.06
   3   4   0    0.11    0.03
  -3   4   0    0.05    0.02
   3   4   0    0.11    0.05
   3   4   0    0.10    0.03
   4  -4   0    1.20    0.20
  -4  -4   0    1.37    0.17
   4   4   0    1.18    0.15
  -4   4   0    1.17    0.07
   5  -4   0    0.12    0.12
  -5  -4   0    0.13    0.09
   0  -5   0    0.01    0.02
   1  -5   0    3.64    0.19
   1  -5   0    3.65    0.16
  -1  -5   0    3.73    0.21
   1   5   0    3.75    0.16
  -1   5   0    3.78    0.13
   2  -5   0    9.63    0.40
   2   5   0    9.73    0.28
  -2   5   0    9.88    0.24
  -3  -5   0    1.80    0.19
   3  -5   0    1.35    0.19
  -3   5   0    1.50    0.07
   3   5   0    1.49    0.11
   3   5   0    1.48    0.10
   3   5   0    1.83    0.10
   4  -5   0   -0.02    0.08
  -4  -5   0   -0.10    0.07
  -4   5   0    0.01    0.02
   5  -5   0    0.22    0.15
  -5  -5   0    0.14    0.11
   0  -6   0    0.22    0.07
   0  -6   0    0.23    0.04
  -1  -6   0   -0.07    0.04
   1  -6   0   -0.03    0.04
   1  -6   0    0.02    0.04
   1   6   0   -0.01    0.03
  -1   6   0    0.01    0.03
   2  -6   0    0.25    0.09
   2   6   0    0.27    0.06
  -2   6   0    0.25    0.04
   3  -6   0    1.04    0.18
  -3  -6   0    0.99    0.17
   3   6   0    1.06    0.10
  -3   6   0    1.24    0.07
   3   6   0    1.19    0.10
  -4  -6   0    2.14    0.25
   4  -6   0    2.02    0.28
  -4   6   0    2.08    0.10
  -4   6   0    2.11    0.10
  -5  -6   0    0.97    0.18
   5  -6   0    0.81    0.20
   0  -7   0    0.01    0.03
   0  -7   0    0.06    0.06
   1  -7   0    0.85    0.12
  -1  -7   0    0.81    0.14
  -1   7   0    0.78    0.09
   1   7   0    0.75    0.09
  -2  -7   0    0.36    0.10
   2  -7   0    0.10    0.08
  -2   7   0    0.13    0.04
   2   7   0    0.21    0.06
  -3  -7   0    1.56    0.21
   3  -7   0    1.84    0.24
  -3   7   0    1.68    0.10
   3   7   0    1.73    0.12
   4  -7   0    0.08    0.10
  -4  -7   0    0.11    0.09
  -4   7   0   -0.02    0.03
   5  -7   0   -0.20    0.09
  -5  -7   0    0.07    0.10
   0  -8   0    2.13    0.21
   1  -8   0    0.02    0.05
  -1  -8   0    0.03    0.06
   1  -8   0    0.04    0.05
  -1   8   0    0.02    0.04
   1   8   0    0.09    0.05
  -2  -8   0    0.94    0.16
   2  -8   0    0.93    0.16
   2   8   0    0.73    0.10
  -2   8   0    1.01    0.11
   3  -8   0   -0.06    0.08
  -3  -8   0   -0.05    0.06
  -3   8   0   -0.03    0.04
   3   8   0   -0.03    0.04
  -4  -8   0    0.20    0.12
   4  -8   0    0.14    0.12
  -4   8   0    0.09    0.04
   0  -9   0    0.00    0.06
   0   9   0    0.07    0.06
  -1  -9   0   13.78    0.53
   1  -9   0   14.00    0.48
   1   9   0   13.36    0.43
  -1   9   0   13.23    0.42
  -2  -9   0   16.72    0.62
   2  -9   0   15.01    0.58
   2   9   0   15.41    0.48
  -2   9   0   16.35    0.46
   3  -9   0    1.48    0.23
  -3  -9   0    1.28    0.21
   3   9   0    1.32    0.14
  -3   9   0    1.43    0.12
  -4  -9   0   -0.02    0.09
   4  -9   0    0.04    0.11
  -4   9   0    0.05    0.05
   0 -10   0   14.33    0.52
   0  10   0   14.40    0.47
  -1 -10   0    0.12    0.08
  -1  10   0   -0.02    0.06
   1  10   0    0.22    0.08
   2 -10   0    0.04    0.09
  -2 -10   0    0.23    0.11
  -2  10   0    0.06    0.06
   2  10   0   -0.05    0.05
   3 -10   0    0.06    0.11
  -3 -10   0   -0.04    0.09
  -3  10   0    0.00    0.05
   3  10   0    0.06    0.05
  -4 -10   0    0.14    0.11
   0 -11   0    0.07    0.08
   0  11   0   -0.06    0.06
  -1 -11   0    4.03    0.30
   1  11   0    3.80    0.24
  -1  11   0    3.60    0.23
  -2 -11   0    0.07    0.09
  -2  11   0   -0.05    0.06
   2  11   0   -0.05    0.06
  -3 -11   0   -0.01    0.10
   3 -11   0    0.25    0.15
  -3  11   0    0.24    0.09
   0  12   0    0.45    0.12
  -1 -12   0    0.07    0.10
   1  12   0    0.25    0.09
  -1  12   0   -0.06    0.07
  -2 -12   0    0.01    0.10
   2  12   0    0.00    0.07
  -2  12   0    0.02    0.08
   6   0  -1   -0.05    0.09
  -5   0   1   -0.03    0.05
   5   0  -1   -0.08    0.10
   4   0  -1   -0.10    0.06
  -4   0   1    0.03    0.04
   4   0  -1   -0.02    0.04
   3   0  -1    0.01    0.06
   3   0  -1   -0.03    0.03
  -3   0   1    0.01    0.03
   2   0  -1   -0.07    0.04
   2   0  -1   -0.05    0.02
  -2   0   1   -0.06    0.01
  -2   0   1   -0.08    0.01
  -2   0   1   -0.05    0.01
   1   0  -1   -0.02    0.02
   1   0  -1    0.00    0.01
  -1   0   1    0.01    0.01
   0   0   1   -0.16    0.00
  -1   0  -1   -0.09    0.02
   1   0   1   -0.10    0.01
   1   0   1   -0.10    0.01
  -1   0  -1   -0.06    0.01
  -1   0  -1   -0.10    0.01
   1   0   1   -0.10    0.01
   1   0   1   -0.14    0.02
  -2   0  -1   -0.02    0.01
   2   0   1   -0.09    0.03
  -2   0  -1    0.04    0.03
   2   0   1    0.04    0.02
  -2   0  -1    0.02    0.01
  -3   0  -1    0.00    0.03
   3   0   1    0.02    0.06
   3   0   1   -0.01    0.03
  -4   0  -1    0.01    0.04
   4   0   1   -0.07    0.06
  -5   0  -1    0.00    0.06
   5   0   1   -0.02    0.11
   6   0   1   -0.16    0.10
   6  -1  -1    0.92    0.22
   6   1  -1    1.17    0.23
  -5  -1   1    0.89    0.13
   5  -1  -1    0.65    0.18
   5   1  -1    0.94    0.19
   4  -1  -1    5.65    0.34
  -4  -1   1    5.65    0.24
  -4   1   1    5.80    0.21
   4   1  -1    5.59    0.31
   3  -1  -1   -0.02    0.05
  -3  -1   1    0.02    0.03
   3  -1  -1    0.03    0.04
   3   1  -1   -0.03    0.04
  -3   1   1    0.01    0.02
   3   1  -1    0.03    0.03
  -3   1   1   -0.01    0.02
  -2  -1   1    0.18    0.02
   2  -1  -1    0.15    0.05
   2  -1  -1    0.17    0.04
  -2  -1   1    0.15    0.04
  -2  -1   1    0.14    0.03
  -2   1   1    0.15    0.04
   2   1  -1    0.12    0.03
   2   1  -1    0.13    0.05
  -1  -1   1   38.77    0.73
  -1  -1   1   37.44    0.76
   1  -1  -1   37.99    0.85
  -1  -1   1   38.56    0.75
   1  -1  -1   36.10    0.78
   1   1  -1   39.06    0.72
  -1   1   1   37.05    0.77
   1   1  -1   37.23    0.75
   1   1  -1   39.01    0.81
   0  -1  -1   18.50    0.37
   1  -1   1  150.08    2.77
   1  -1   1  151.05    3.02
  -1  -1  -1  150.66    2.85
   1  -1   1  147.61    2.77
  -1  -1  -1  152.80    2.81
  -1   1  -1  149.99    2.83
   1   1   1  138.71    2.97
   1   1   1  149.10    2.87
  -1   1  -1  149.80    2.80
   1   1   1  148.42    2.81
  -2  -1  -1    0.91    0.08
   2  -1   1    0.97    0.12
   2   1   1    0.83    0.04
  -2   1  -1    0.92    0.06
  -2   1  -1    0.83    0.05
   2   1   1    0.79    0.09
   2   1   1    0.74    0.04
  -2   1  -1    0.91    0.05
  -3  -1  -1    2.19    0.13
   3  -1   1    2.34    0.18
  -3   1  -1    2.08    0.11
   3   1   1    2.07    0.16
   3   1   1    2.13    0.10
  -4  -1  -1    0.72    0.11
   4  -1   1    1.00    0.18
  -4   1  -1    0.88    0.10
   4   1   1    0.38    0.11
   5  -1   1    1.21    0.22
  -5  -1  -1    1.06    0.15
   5   1   1    1.29    0.22
  -5   1  -1    1.04    0.12
  -6  -1  -1    0.27    0.10
   6  -1   1    0.11    0.13
   6   1   1    0.14    0.13
   6  -2  -1    1.16    0.25
  -6  -2   1    1.21    0.18
   6   2  -1    1.17    0.23
   5  -2  -1    1.57    0.25
  -5  -2   1    2.25    0.21
   5   2  -1    1.94    0.24
  -4  -2   1    2.80    0.18
   4  -2  -1    2.84    0.24
  -4   2   1    2.72    0.12
   4   2  -1    2.74    0.21
  -3  -2   1    0.68    0.10
   3  -2  -1    0.89    0.14
   3   2  -1    0.73    0.11
  -3   2   1    0.69    0.05
  -3   2   1    0.78    0.05
   3   2  -1    0.64    0.07
  -2  -2   1  119.34    2.32
   2  -2  -1  120.43    2.54
   2   2  -1  115.06    2.30
   2   2  -1  122.23    2.46
   2   2  -1  117.29    2.22
   1  -2  -1   97.21    1.98
  -1  -2   1   89.88    1.84
   1   2  -1   95.82    1.79
  -1   2   1   93.56    1.78
  -1   2   1   94.73    1.88
  -1   2   1   94.83    1.77
   1   2  -1   97.19    1.89
   0  -2   1   98.30    1.94
   0  -2  -1   98.45    1.82
   0  -2   1   97.47    1.82
   0  -2  -1   93.72    1.85
   0   2   1   97.90    1.83
   0   2  -1   95.62    1.86
   1  -2   1   16.45    0.44
   1  -2   1   16.22    0.35
   1   2   1   16.14    0.35
  -1   2  -1   16.61    0.33
   1   2   1   16.42    0.37
  -2  -2  -1    7.40    0.25
   2  -2   1    6.56    0.29
  -2   2  -1    7.43    0.23
   2   2   1    7.05    0.25
  -2   2  -1    7.38    0.20
   2   2   1    7.21    0.18
   2   2   1    7.27    0.18
  -2   2  -1    7.39    0.18
  -3  -2  -1    4.47    0.21
   3  -2   1    4.64    0.27
  -3   2  -1    4.68    0.15
   3   2   1    4.90    0.15
   3   2   1    4.79    0.24
   3   2   1    4.94    0.13
   4  -2   1    0.14    0.10
  -4  -2  -1   -0.02    0.04
   4   2   1    0.05    0.06
  -4   2  -1    0.00    0.03
  -5  -2  -1    3.18    0.22
   5  -2   1    2.73    0.32
   5   2   1    2.58    0.29
  -5   2  -1    2.96    0.16
   6  -2   1    0.92    0.24
  -6  -2  -1    0.85    0.16
   6   2   1    0.91    0.20
   6  -3  -1    0.34    0.17
  -6  -3   1    0.26    0.12
   5  -3  -1    3.23    0.36
  -5  -3   1    3.10    0.24
   5   3  -1    3.12    0.25
  -4  -3   1    0.06    0.06
   4  -3  -1    0.10    0.09
   4   3  -1    0.04    0.06
  -4   3   1    0.05    0.03
   3  -3  -1    0.60    0.13
  -3  -3   1    0.84    0.12
   3   3  -1    0.61    0.10
  -3   3   1    0.77    0.06
  -3   3   1    0.72    0.05
   3   3  -1    0.73    0.06
   3   3  -1    0.70    0.05
   2  -3  -1   32.53    0.86
  -2  -3   1   33.33    0.78
   2   3  -1   32.62    0.74
  -2   3   1   32.47    0.67
   2   3  -1   32.58    0.70
  -2   3   1   33.74    0.63
   2   3  -1   32.66    0.66
  -1  -3   1    8.02    0.17
   1  -3  -1    7.61    0.17
   1  -3  -1    7.79    0.27
   1  -3  -1    8.24    0.16
  -1   3   1    7.89    0.17
   1   3  -1    7.95    0.21
   0  -3   1    1.03    0.08
   0  -3  -1    1.07    0.08
   0  -3   1    1.06    0.06
   0  -3  -1    1.04    0.06
   0   3   1    0.95    0.06
   1  -3   1    0.10    0.03
   1  -3   1    0.10    0.04
  -1   3  -1    0.12    0.02
   1   3   1    0.08    0.02
  -2  -3  -1    1.00    0.12
   2  -3   1    1.34    0.15
   2   3   1    1.12    0.07
   2   3   1    1.11    0.07
  -2   3  -1    1.22    0.05
   2   3   1    1.25    0.09
  -2   3  -1    1.28    0.08
   3  -3   1    7.73    0.37
  -3  -3  -1    7.81    0.31
   3   3   1    7.81    0.21
   3   3   1    7.87    0.30
  -3   3  -1    7.76    0.21
   3   3   1    8.15    0.21
   4  -3   1    1.61    0.23
  -4  -3  -1    1.70    0.18
   4   3   1    1.42    0.18
  -4   3  -1    1.42    0.09
   5  -3   1    3.48    0.37
  -5  -3  -1    3.80    0.26
   5   3   1    4.08    0.29
   6  -3   1    0.69    0.21
  -6  -3  -1    0.34    0.12
   5  -4  -1   -0.05    0.09
  -5  -4   1   -0.07    0.07
  -4  -4   1    0.20    0.09
   4  -4  -1    0.10    0.10
   4   4  -1    0.06    0.06
  -4   4   1    0.29    0.04
  -3  -4   1    1.69    0.17
   3  -4  -1    1.50    0.20
  -3   4   1    1.70    0.07
   3   4  -1    1.75    0.10
   3   4  -1    1.74    0.08
   3   4  -1    1.74    0.12
  -2  -4   1    0.18    0.07
   2  -4  -1    0.13    0.07
   2   4  -1    0.15    0.03
  -2   4   1    0.16    0.02
   1  -4  -1   56.54    1.11
   1  -4  -1   56.76    1.27
  -1   4   1   56.45    1.10
   0  -4  -1    0.11    0.04
   0  -4  -1    0.09    0.03
   0  -4   1    0.09    0.03
   1  -4   1   57.53    1.28
  -1  -4  -1   55.85    1.22
   1  -4   1   56.58    1.15
  -1   4  -1   56.59    1.10
   1   4   1   56.02    1.14
   2  -4   1   -0.04    0.05
  -2  -4  -1    0.00    0.04
   2   4   1   -0.03    0.03
  -2   4  -1    0.03    0.02
   3  -4   1    5.67    0.32
  -3  -4  -1    6.08    0.28
  -3   4  -1    6.05    0.16
   3   4   1    5.81    0.24
   3   4   1    5.81    0.18
  -4  -4  -1    1.30    0.18
   4  -4   1    1.10    0.20
  -4   4  -1    1.02    0.07
   4   4   1    1.03    0.15
  -5  -4  -1    1.97    0.23
   5  -4   1    1.65    0.27
  -5  -5   1    0.15    0.10
   5  -5  -1    0.04    0.11
   4  -5  -1   -0.13    0.06
  -4  -5   1   -0.04    0.07
  -4   5   1    0.00    0.02
  -3  -5   1   -0.05    0.05
   3  -5  -1   -0.01    0.07
   3   5  -1   -0.01    0.03
   3   5  -1    0.02    0.03
  -3   5   1    0.00    0.02
   2  -5  -1    0.04    0.06
   2   5  -1    0.09    0.03
  -2   5   1    0.05    0.02
   1  -5  -1   38.32    0.80
   1  -5  -1   37.88    0.91
  -1  -5   1   36.72    0.91
  -1   5   1   38.10    0.78
   1   5  -1   37.87    0.81
   0  -5  -1    2.08    0.10
   0  -5   1    1.97    0.10
   1  -5   1    2.12    0.15
  -1  -5  -1    2.02    0.15
   1  -5   1    2.27    0.13
   1   5   1    2.00    0.11
  -1   5  -1    2.07    0.10
   2  -5   1   21.55    0.67
  -2   5  -1   22.41    0.47
   2   5   1   21.83    0.51
   2   5   1   21.74    0.48
  -3  -5  -1    7.52    0.34
   3  -5   1    7.62    0.39
   3   5   1    7.45    0.23
  -3   5  -1    7.51    0.20
   3   5   1    7.92    0.23
   3   5   1    7.57    0.27
  -4  -5  -1    3.63    0.26
   4  -5   1    4.03    0.32
  -4   5  -1    3.78    0.14
  -5  -5  -1    0.08    0.09
   5  -5   1   -0.01    0.10
  -5  -6   1    1.11    0.20
   5  -6  -1    1.25    0.25
  -4  -6   1    1.82    0.23
   4  -6  -1    1.95    0.27
  -4   6   1    1.75    0.09
  -4   6   1    1.87    0.09
   3  -6  -1    0.22    0.11
  -3  -6   1    0.14    0.08
   3   6  -1    0.23    0.06
  -3   6   1    0.19    0.04
   3   6  -1    0.13    0.04
   2  -6  -1    0.60    0.12
   2   6  -1    0.84    0.09
  -2   6   1    0.48    0.06
   1  -6  -1    1.41    0.10
   1  -6  -1    1.13    0.13
  -1  -6   1    1.35    0.16
   1   6  -1    1.23    0.10
  -1   6   1    1.47    0.09
   0  -6  -1    6.05    0.25
   0  -6   1    5.87    0.26
   0  -6   1    6.35    0.21
   1  -6   1    7.28    0.29
  -1  -6  -1    7.24    0.31
   1  -6   1    7.16    0.28
  -1   6  -1    7.11    0.22
   1   6   1    7.70    0.25
   2  -6   1    0.01    0.02
   2  -6   1    0.03    0.07
   2   6   1    0.04    0.03
  -2   6  -1    0.03    0.03
  -3  -6  -1    0.59    0.12
   3  -6   1    0.72    0.15
  -3   6  -1    0.74    0.06
   3   6   1    0.81    0.09
   4  -6   1    2.84    0.32
  -4  -6  -1    2.63    0.27
  -4   6  -1    2.94    0.12
  -4   6  -1    2.87    0.12
   5  -6   1    0.71    0.20
  -5  -6  -1    0.44    0.14
   5  -7  -1    2.95    0.38
  -5  -7   1    3.33    0.34
  -4  -7   1    0.40    0.13
   4  -7  -1    0.06    0.10
  -4   7   1    0.30    0.05
   3  -7  -1   -0.07    0.07
  -3  -7   1   -0.03    0.07
  -3   7   1    0.03    0.03
   3   7  -1    0.01    0.04
   2  -7  -1    2.20    0.19
  -2  -7   1    2.93    0.23
  -2   7   1    2.49    0.12
   2   7  -1    2.40    0.14
   1  -7  -1    8.92    0.34
  -1  -7   1    9.33    0.39
   1  -7  -1    9.19    0.32
  -1   7   1    9.58    0.29
   1   7  -1    9.74    0.31
   0  -7   1   19.00    0.48
   0  -7  -1   18.64    0.55
   0  -7   1   18.94    0.57
   1  -7   1    5.54    0.26
  -1  -7  -1    5.49    0.28
  -1   7  -1    5.53    0.21
   1   7   1    5.60    0.22
   2  -7   1    0.71    0.14
  -2  -7  -1    1.07    0.16
   2   7   1    1.03    0.11
  -2   7  -1    1.08    0.09
   3  -7   1    2.53    0.28
  -3  -7  -1    2.13    0.24
   3   7   1    2.13    0.14
  -3   7  -1    1.98    0.11
   4  -7   1    0.76    0.19
  -4  -7  -1    0.44    0.14
  -4   7  -1    0.42    0.06
   5  -7   1    0.68    0.20
  -5  -7  -1    0.46    0.15
   4  -8  -1    0.51    0.16
  -4  -8   1    0.79    0.18
  -4   8   1    0.56    0.08
   3  -8  -1   -0.07    0.07
  -3  -8   1    0.00    0.07
  -3   8   1    0.01    0.03
   3   8  -1   -0.05    0.04
  -2  -8   1    0.15    0.09
   2  -8  -1   -0.04    0.06
   2   8  -1   -0.02    0.04
  -2   8   1   -0.01    0.04
   1  -8  -1    0.67    0.11
  -1  -8   1    0.53    0.12
   1   8  -1    0.49    0.09
  -1   8   1    0.67    0.09
   0  -8  -1    0.37    0.10
   0  -8   1    0.43    0.10
  -1  -8  -1    0.06    0.06
   1  -8   1    0.07    0.06
   1  -8   1    0.18    0.08
   1   8   1    0.18    0.06
  -1   8  -1    0.12    0.05
  -2  -8  -1    6.03    0.34
   2  -8   1    5.46    0.32
  -2   8  -1    6.17    0.23
   2   8   1    6.31    0.25
  -3  -8  -1    1.69    0.23
   3  -8   1    1.45    0.22
  -3   8  -1    1.56    0.11
   3   8   1    1.30    0.13
  -4  -8  -1    0.08    0.09
   4  -8   1   -0.04    0.09
  -4   8  -1   -0.01    0.04
   4  -9  -1    1.30    0.24
  -4  -9   1    0.84    0.19
  -4   9   1    0.82    0.10
   3  -9  -1    0.01    0.10
  -3  -9   1    0.20    0.11
   3   9  -1    0.08    0.05
  -3   9   1    0.10    0.05
  -2  -9   1    1.86    0.25
   2  -9  -1    1.59    0.21
  -2   9   1    1.72    0.16
   2   9  -1    1.86    0.16
  -1  -9   1    0.28    0.10
   1   9  -1    0.41    0.09
  -1   9   1    0.30    0.08
   0  -9   1    3.22    0.23
   0  -9  -1    3.22    0.23
   0   9  -1    3.55    0.20
   0   9   1    3.08    0.19
  -1  -9  -1    2.70    0.27
   1  -9   1    2.33    0.18
  -1   9  -1    2.45    0.17
   1   9   1    2.70    0.18
   2  -9   1    0.37    0.13
  -2  -9  -1    0.28    0.12
   2   9   1    0.36    0.09
  -2   9  -1    0.38    0.08
  -3  -9  -1    0.02    0.09
   3  -9   1    0.21    0.13
   3   9   1    0.09    0.06
  -3   9  -1    0.12    0.05
   4  -9   1    0.23    0.13
  -4  -9  -1    0.23    0.13
  -4   9  -1    0.35    0.07
   3 -10  -1   -0.07    0.09
  -3 -10   1    0.19    0.12
   3  10  -1   -0.01    0.05
  -3  10   1    0.14    0.07
  -2 -10   1    0.27    0.11
   2 -10  -1    0.19    0.11
   2  10  -1    0.10    0.07
  -2  10   1    0.11    0.07
  -1 -10   1    0.09    0.08
   1  10  -1    0.19    0.07
  -1  10   1    0.17    0.07
   0 -10  -1    0.13    0.08
   0 -10   1    0.23    0.10
   0  10  -1    0.20    0.08
   0  10   1    0.30    0.09
  -1 -10  -1   -0.06    0.07
   1  10   1    0.12    0.07
  -1  10  -1    0.12    0.07
  -2 -10  -1    0.19    0.10
   2 -10   1    0.40    0.12
  -2  10  -1    0.28    0.08
   2  10   1    0.38    0.09
  -3 -10  -1    0.06    0.10
   3 -10   1   -0.06    0.10
  -3  10  -1    0.08    0.06
   3  10   1    0.15    0.07
  -3 -11   1    0.74    0.19
   3 -11  -1    0.75    0.19
  -3  11   1    0.77    0.13
  -2 -11   1    0.06    0.10
   2  11  -1    0.00    0.06
  -2  11   1    0.04    0.07
  -1 -11   1    2.75    0.30
   1  11  -1    2.68    0.20
  -1  11   1    2.82    0.21
   0 -11   1    6.99    0.37
   0  11  -1    7.56    0.33
   0  11   1    7.45    0.33
  -1 -11  -1    0.93    0.17
  -1  11  -1    0.99    0.14
   1  11   1    0.98    0.15
  -2 -11  -1    0.10    0.10
   2  11   1   -0.07    0.05
  -2  11  -1   -0.02    0.07
  -3 -11  -1    0.05    0.10
   3 -11   1   -0.11    0.10
   3  11   1    0.13    0.06
  -3  11  -1    0.00    0.06
  -2 -12   1    0.03    0.12
   2  12  -1    0.14    0.08
  -2  12   1    0.01    0.07
  -1 -12   1    0.16    0.11
  -1  12   1    0.28    0.10
   1  12  -1    0.12    0.08
   0  12  -1    1.02    0.16
   0  12   1    0.77    0.14
  -1 -12  -1   -0.12    0.08
   1  12   1   -0.02    0.07
  -1  12  -1    0.06    0.07
  -2 -12  -1   -0.02    0.09
   2  12   1    0.08    0.07
  -2  12  -1   -0.14    0.06
   6   0  -2    2.51    0.33
  -5   0   2    0.07    0.06
   5   0  -2   -0.06    0.08
   4   0  -2   37.01    0.86
  -4   0   2   35.96    0.81
   4   0  -2   35.84    1.02
   3   0  -2   52.19    1.11
  -3   0   2   52.70    1.04
   3   0  -2   50.62    1.26
   2   0  -2    0.99    0.11
  -2   0   2    1.06    0.06
   2   0  -2    1.15    0.07
  -1   0   2   39.93    0.79
   1   0  -2   38.67    0.79
   1   0  -2   38.89    0.85
   0   0  -2  104.05    1.98
   0   0   2  103.80    2.04
  -1   0  -2  984.08   19.24
   1   0   2  954.34   19.59
   1   0   2  959.74   19.44
  -1   0  -2 1000.00   18.17
  -1   0  -2  950.03   20.17
   2   0   2   74.14    1.42
   2   0   2   73.18    1.65
  -2   0  -2   75.23    1.48
  -2   0  -2   76.73    1.46
   2   0   2   77.35    1.45
   3   0   2    6.13    0.30
  -3   0  -2    6.14    0.22
   4   0   2    4.54    0.29
  -4   0  -2    4.76    0.21
   5   0   2    3.76    0.31
  -5   0  -2    4.52    0.23
   6   0   2   -0.03    0.13
  -6   0  -2   -0.03    0.06
   6  -1  -2   -0.05    0.11
   6   1  -2   -0.07    0.10
   5  -1  -2    2.10    0.27
  -5  -1   2    2.16    0.17
   5   1  -2    1.96    0.25
   4  -1  -2    0.09    0.08
   4  -1  -2   -0.04    0.04
  -4  -1   2    0.00    0.04
   4   1  -2    0.02    0.05
  -4   1   2   -0.03    0.03
   4   1  -2   -0.02    0.04
   3  -1  -2   29.56    0.71
  -3  -1   2   28.88    0.66
   3  -1  -2   29.43    0.83
   3   1  -2   29.87    0.79
  -3   1   2   29.79    0.57
  -3   1   2   30.13    0.58
   3   1  -2   29.18    0.67
  -2  -1   2    0.26    0.04
   2  -1  -2    0.18    0.06
   2  -1  -2    0.24    0.05
  -2  -1   2    0.32    0.03
  -2  -1   2    0.21    0.04
   2   1  -2    0.24    0.04
   2   1  -2    0.27    0.06
  -2   1   2    0.28    0.05
  -1  -1   2   17.43    0.35
  -1  -1   2   17.32    0.37
   1  -1  -2   16.98    0.39
  -1  -1   2   17.64    0.37
   1  -1  -2   16.76    0.43
   1   1  -2   17.24    0.33
   1   1  -2   17.34    0.35
  -1   1   2   16.75    0.39
   1   1  -2   17.19    0.37
   1   1  -2   17.48    0.40
   0  -1  -2   -0.49    0.03
   0  -1  -2   -0.50    0.03
   0   1   2   -0.46    0.02
   0   1   2   -0.50    0.03
   0   1   2   -0.44    0.03
  -1  -1  -2  240.55    4.58
   1  -1   2  241.77    4.53
   1  -1   2  240.88    4.80
  -1  -1  -2  240.71    4.55
   1   1   2  243.52    4.90
  -1   1  -2  245.14    4.59
  -1   1  -2  234.25    4.52
   1   1   2  234.24    4.55
  -2  -1  -2    3.70    0.10
  -2  -1  -2    3.54    0.15
   2  -1   2    3.60    0.19
  -2   1  -2    3.51    0.12
   2   1   2    3.59    0.10
   2   1   2    3.58    0.18
  -2   1  -2    3.46    0.12
   2   1   2    3.56    0.11
  -2   1  -2    3.56    0.12
   3  -1   2    2.20    0.18
  -3  -1  -2    2.17    0.13
  -3   1  -2    2.35    0.12
   3   1   2    2.33    0.10
   3   1   2    2.25    0.07
   3   1   2    2.36    0.17
  -3   1  -2    2.27    0.11
   4  -1   2    0.39    0.12
  -4  -1  -2    0.29    0.07
   4   1   2    0.27    0.10
  -4   1  -2    0.17    0.05
  -5  -1  -2    0.19    0.08
   5  -1   2    0.17    0.12
  -5   1  -2    0.16    0.07
   5   1   2    0.08    0.09
   6  -1   2    1.93    0.32
  -6  -1  -2    2.18    0.22
   6   1   2    2.06    0.30
   6  -2  -2    1.19    0.25
   6   2  -2    1.11    0.21
  -5  -2   2    6.05    0.30
   5  -2  -2    5.39    0.38
   5   2  -2    6.04    0.35
   4  -2  -2    1.34    0.20
  -4  -2   2    1.12    0.13
  -4   2   2    1.11    0.08
   4   2  -2    1.10    0.16
   3  -2  -2   30.11    0.74
  -3  -2   2   30.55    0.72
   3  -2  -2   30.59    0.87
   3   2  -2   29.71    0.78
   3   2  -2   29.97    0.67
   2  -2  -2    4.25    0.18
   2  -2  -2    4.24    0.22
  -2  -2   2    4.07    0.17
   2   2  -2    4.15    0.11
   2   2  -2    3.93    0.14
   2   2  -2    4.14    0.17
   1  -2  -2  261.32    5.27
  -1  -2   2  256.29    4.94
  -1   2   2  266.72    5.05
   1   2  -2  269.02    5.04
   0  -2  -2   51.81    1.00
   0  -2   2   52.98    1.05
   0  -2  -2   52.66    1.03
   0  -2   2   54.48    1.01
   0   2  -2   52.86    1.05
   0   2   2   50.40    1.01
   0   2   2   51.61    1.03
   1  -2   2    0.41    0.05
   1  -2   2    0.38    0.07
  -1   2  -2    0.37    0.03
   1   2   2    0.47    0.04
  -2  -2  -2   24.18    0.59
   2  -2   2   24.96    0.68
   2   2   2   24.32    0.49
   2   2   2   24.27    0.61
  -2   2  -2   24.69    0.53
  -2   2  -2   24.14    0.50
   2   2   2   24.55    0.50
  -2   2  -2   23.26    0.56
   3  -2   2   10.50    0.44
  -3  -2  -2   10.29    0.35
   3   2   2   11.21    0.39
   3   2   2   11.11    0.26
   3   2   2   10.78    0.26
  -3   2  -2   10.80    0.28
  -4  -2  -2    0.24    0.08
   4  -2   2    0.11    0.10
  -4   2  -2    0.21    0.05
   4   2   2    0.25    0.09
   5  -2   2    8.39    0.48
  -5  -2  -2    7.73    0.35
  -5   2  -2    7.80    0.28
   5   2   2    8.51    0.43
  -6  -2  -2    2.92    0.24
   6  -2   2    3.09    0.40
   6   2   2    2.76    0.33
   6  -3  -2    0.21    0.14
  -6  -3   2    0.09    0.10
   5  -3  -2    2.50    0.32
  -5  -3   2    2.91    0.22
   5   3  -2    2.41    0.25
   4  -3  -2    0.46    0.13
  -4  -3   2    0.44    0.10
  -4   3   2    0.39    0.05
   4   3  -2    0.37    0.10
   3  -3  -2    5.51    0.31
  -3  -3   2    5.71    0.25
   3   3  -2    5.46    0.19
   3   3  -2    5.57    0.14
  -3   3   2    5.55    0.15
   3   3  -2    5.38    0.23
  -3   3   2    5.60    0.14
  -2  -3   2    1.12    0.12
   2  -3  -2    0.98    0.13
  -2   3   2    1.04    0.05
   2   3  -2    0.89    0.07
   2   3  -2    0.95    0.07
   2   3  -2    0.89    0.05
  -2   3   2    1.00    0.03
   1  -3  -2    0.26    0.06
   1   3  -2    0.27    0.04
  -1   3   2    0.36    0.04
  -1   3   2    0.31    0.02
   0  -3   2  135.68    2.64
   0  -3  -2  130.89    2.52
   0  -3   2  136.04    2.55
   0   3   2  124.07    2.48
   1  -3   2   14.81    0.43
   1  -3   2   15.00    0.36
  -1   3  -2   15.04    0.31
  -2  -3  -2    1.10    0.12
   2  -3   2    0.86    0.12
  -2   3  -2    1.01    0.05
   2   3   2    0.98    0.08
  -3  -3  -2   12.32    0.42
   3  -3   2   11.75    0.49
  -3   3  -2   13.13    0.31
   3   3   2   12.95    0.31
   3   3   2   13.21    0.43
   3   3   2   12.99    0.30
  -4  -3  -2    3.04    0.21
   4  -3   2    3.28    0.33
  -4   3  -2    2.97    0.13
   4   3   2    2.60    0.20
  -5  -3  -2    1.05    0.16
   5  -3   2    1.10    0.23
   5   3   2    0.83    0.16
  -5   3  -2    0.79    0.09
   6  -3   2    0.57    0.19
  -6  -3  -2    0.35    0.12
  -5  -4   2    0.35    0.12
   5  -4  -2    0.53    0.17
   4  -4  -2    0.68    0.17
  -4  -4   2    0.54    0.12
   4   4  -2    0.84    0.13
  -3  -4   2    0.64    0.11
   3  -4  -2    0.62    0.13
  -3   4   2    0.68    0.04
   3   4  -2    0.65    0.05
   3   4  -2    0.73    0.09
   3   4  -2    0.65    0.07
   2  -4  -2    0.79    0.12
  -2  -4   2    1.00    0.13
  -2   4   2    0.91    0.04
  -2   4   2    0.88    0.04
   1  -4  -2    0.63    0.09
   1  -4  -2    0.57    0.04
   0  -4  -2    5.81    0.21
   0  -4   2    6.05    0.19
   0   4   2    5.65    0.18
   1  -4   2   12.09    0.33
   1  -4   2   12.25    0.38
  -1   4  -2   12.27    0.28
   1   4   2   12.17    0.31
   2  -4   2   56.52    1.08
  -2  -4  -2   59.99    1.32
   2  -4   2   55.86    1.37
   2   4   2   56.98    1.14
   2   4   2   56.81    1.22
  -2   4  -2   56.86    1.10
   3  -4   2    5.26    0.31
  -3  -4  -2    4.80    0.26
  -3   4  -2    5.00    0.15
   3   4   2    4.99    0.22
   3   4   2    4.96    0.16
   4  -4   2    3.62    0.30
  -4  -4  -2    3.61    0.24
   4   4   2    3.32    0.22
  -4   4  -2    3.49    0.14
  -5  -4  -2    1.39    0.19
   5  -4   2    1.59    0.26
  -5   4  -2    1.38    0.10
   5  -5  -2    0.67    0.19
  -5  -5   2    0.64    0.15
   4  -5  -2    1.24    0.21
  -4  -5   2    0.91    0.16
   3  -5  -2    1.20    0.18
  -3  -5   2    1.20    0.16
   3   5  -2    1.17    0.10
  -3   5   2    1.12    0.06
   2  -5  -2    0.14    0.07
  -2  -5   2    0.19    0.08
  -2   5   2    0.15    0.03
   2   5  -2    0.21    0.04
  -1  -5   2    6.70    0.28
   1  -5  -2    6.62    0.19
   1  -5  -2    6.34    0.26
   1   5  -2    6.13    0.21
  -1   5   2    6.65    0.19
   0  -5   2    9.41    0.33
   0  -5   2    9.21    0.27
   0   5   2    9.27    0.27
  -1  -5  -2    0.41    0.08
   1  -5   2    0.47    0.08
   1  -5   2    0.33    0.08
  -1   5  -2    0.43    0.05
   1   5   2    0.38    0.06
   2  -5   2    3.15    0.22
   2  -5   2    3.05    0.11
   2   5   2    3.16    0.12
  -2   5  -2    3.08    0.11
   2   5   2    3.11    0.14
   3  -5   2    9.76    0.45
  -3  -5  -2    9.32    0.39
   3   5   2    9.44    0.27
  -3   5  -2    8.78    0.23
   3   5   2    9.18    0.26
   3   5   2    9.03    0.31
   4  -5   2    0.65    0.17
  -4  -5  -2    0.35    0.11
  -4   5  -2    0.49    0.06
   5  -5   2    0.05    0.11
  -5  -5  -2    0.03    0.09
  -5  -6   2   -0.10    0.08
   5  -6  -2    0.09    0.12
   4  -6  -2    1.88    0.27
  -4  -6   2    1.71    0.22
  -4   6   2    1.86    0.09
  -4   6   2    1.78    0.09
  -3  -6   2    1.03    0.17
   3  -6  -2    1.19    0.19
   3   6  -2    1.26    0.12
  -3   6   2    1.27    0.07
   3   6  -2    1.17    0.09
   2  -6  -2    0.06    0.06
   2   6  -2    0.02    0.03
  -2   6   2    0.02    0.02
   1  -6  -2    6.11    0.25
  -1  -6   2    5.78    0.28
   1  -6  -2    5.60    0.20
   1   6  -2    5.78    0.22
  -1   6   2    5.54    0.19
   0  -6  -2    1.50    0.13
   0  -6   2    1.44    0.10
   0  -6   2    1.26    0.14
   0   6   2    1.52    0.10
  -1  -6  -2   -0.01    0.04
   1  -6   2   -0.05    0.03
   1   6   2    0.00    0.03
  -1   6  -2   -0.03    0.02
  -2  -6  -2    8.82    0.39
   2  -6   2    9.76    0.41
   2  -6   2    9.25    0.25
   2   6   2    9.03    0.29
  -2   6  -2    9.10    0.25
   3  -6   2    0.03    0.08
  -3  -6  -2    0.00    0.06
   3   6   2    0.05    0.04
  -3   6  -2    0.02    0.02
   4  -6   2   -0.06    0.07
  -4  -6  -2    0.02    0.08
  -4   6  -2   -0.03    0.03
  -4   6  -2    0.01    0.03
   5  -6   2    0.02    0.13
  -5  -6  -2   -0.11    0.07
  -5  -7   2    0.77    0.18
   5  -7  -2    1.02    0.24
   4  -7  -2    3.95    0.33
  -4  -7   2    4.03    0.30
  -4   7   2    3.84    0.15
   3  -7  -2    6.26    0.37
  -3  -7   2    6.14    0.35
  -3   7   2    5.88    0.19
   3   7  -2    5.98    0.22
   3   7  -2    6.13    0.26
   2  -7  -2    0.05    0.06
   2   7  -2    0.06    0.04
  -2   7   2    0.04    0.03
   1  -7  -2    0.87    0.10
   1  -7  -2    0.88    0.12
  -1  -7   2    0.82    0.14
  -1   7   2    0.92    0.10
   1   7  -2    0.74    0.10
   0  -7  -2    4.13    0.22
   0  -7   2    3.95    0.23
   0  -7   2    3.88    0.17
   1  -7   2   15.38    0.49
  -1  -7  -2   15.56    0.51
   1  -7   2   15.62    0.47
  -1   7  -2   14.27    0.40
   1   7   2   15.11    0.43
  -2  -7  -2    0.48    0.11
   2  -7   2    0.35    0.11
   2   7   2    0.31    0.07
  -2   7  -2    0.37    0.06
   3  -7   2    2.30    0.27
  -3  -7  -2    1.92    0.22
  -3   7  -2    2.23    0.11
   3   7   2    2.31    0.13
   4  -7   2    1.65    0.27
  -4  -7  -2    1.70    0.23
  -4   7  -2    1.66    0.10
   5  -7   2    0.42    0.18
  -5  -7  -2    0.08    0.11
  -4  -8   2    0.04    0.09
   4  -8  -2    0.08    0.10
  -4   8   2    0.06    0.04
   3  -8  -2    0.08    0.10
  -3  -8   2    0.34    0.12
   3   8  -2    0.36    0.07
  -3   8   2    0.25    0.06
   2  -8  -2    0.31    0.11
  -2  -8   2    0.24    0.10
   2   8  -2    0.35    0.08
  -2   8   2    0.29    0.06
  -1  -8   2    2.96    0.23
   1  -8  -2    2.96    0.18
  -1   8   2    2.82    0.16
   1   8  -2    2.88    0.17
   0  -8  -2    4.73    0.25
   0  -8   2    4.32    0.26
  -1  -8  -2    0.12    0.08
   1  -8   2    0.10    0.06
   1  -8   2    0.17    0.08
  -1   8  -2    0.13    0.05
   1   8   2    0.10    0.05
  -2  -8  -2    0.56    0.13
   2  -8   2    0.40    0.11
   2   8   2    0.49    0.09
  -2   8  -2    0.65    0.09
  -3  -8  -2    0.15    0.10
   3  -8   2    0.28    0.13
   3   8   2    0.12    0.06
  -3   8  -2    0.14    0.05
  -4  -8  -2    0.43    0.14
   4  -8   2    0.17    0.13
  -4   8  -2    0.38    0.07
   4  -9  -2    0.25    0.13
  -4  -9   2    0.57    0.17
  -4   9   2    0.52    0.08
  -3  -9   2    0.94    0.19
   3  -9  -2    0.70    0.18
   3   9  -2    0.56    0.10
  -3   9   2    0.71    0.10
  -2  -9   2   17.85    0.66
   2  -9  -2   17.36    0.61
  -2   9   2   17.88    0.50
   2   9  -2   18.35    0.52
  -1  -9   2    9.10    0.43
   1   9  -2    9.66    0.35
  -1   9   2    9.73    0.34
   0  -9   2    0.08    0.07
   0   9  -2   -0.04    0.04
   0   9   2   -0.05    0.04
  -1  -9  -2    5.20    0.31
   1  -9   2    4.96    0.26
   1   9   2    5.42    0.26
  -1   9  -2    5.99    0.26
  -2  -9  -2    1.66    0.23
   2  -9   2    1.85    0.23
   2   9   2    1.87    0.17
  -2   9  -2    1.67    0.14
   3  -9   2    1.30    0.23
  -3  -9  -2    1.56    0.23
  -3   9  -2    1.70    0.13
   3   9   2    1.39    0.14
  -4  -9  -2    0.13    0.11
   4  -9   2   -0.07    0.12
  -4   9  -2    0.13    0.06
  -3 -10   2    0.04    0.09
   3 -10  -2    0.11    0.12
  -3  10   2    0.30    0.08
  -2 -10   2   -0.06    0.07
   2 -10  -2   -0.07    0.07
  -2  10   2   -0.08    0.05
   2  10  -2    0.00    0.05
  -1 -10   2    0.35    0.11
   1  10  -2    0.45    0.10
  -1  10   2    0.30    0.09
   0 -10  -2    3.97    0.26
   0 -10   2    4.00    0.27
   0  10   2    3.98    0.23
   0  10  -2    4.13    0.23
  -1 -10  -2    0.57    0.14
   1  10   2    0.34    0.10
  -1  10  -2    0.48    0.10
  -2 -10  -2    0.09    0.10
   2 -10   2    0.02    0.09
  -2  10  -2    0.11    0.07
   2  10   2    0.16    0.07
   3 -10   2   -0.02    0.10
  -3 -10  -2    0.17    0.10
  -3  10  -2    0.08    0.06
   3  10   2    0.01    0.06
   3 -11  -2    0.06    0.12
  -3 -11   2    0.12    0.13
  -3  11   2    0.21    0.09
  -2 -11   2    0.13    0.11
   2  11  -2    0.10    0.07
  -2  11   2   -0.01    0.06
  -1 -11   2    0.00    0.08
  -1  11   2    0.02    0.07
   1  11  -2    0.01    0.06
   0 -11   2    0.10    0.09
   0  11  -2    0.21    0.08
   0  11   2    0.01    0.06
  -1 -11  -2    0.43    0.13
  -1  11  -2    0.55    0.12
   1  11   2    0.47    0.12
  -2 -11  -2    0.18    0.11
   2  11   2    0.15    0.07
  -2  11  -2    0.09    0.08
   3 -11   2    0.95    0.21
  -3 -11  -2    1.09    0.22
  -3  11  -2    1.38    0.17
   3  11   2    1.32    0.16
  -2 -12   2   -0.10    0.09
  -2  12   2   -0.05    0.06
   2  12  -2    0.09    0.07
  -1 -12   2   -0.02    0.08
  -1  12   2    0.07    0.08
   1  12  -2    0.14    0.08
   0  12  -2   -0.15    0.05
   0  12   2    0.10    0.08
  -1 -12  -2    0.23    0.12
   1  12   2    0.42    0.12
  -1  12  -2    0.61    0.13
  -2 -12  -2   -0.03    0.11
  -2  12  -2    0.14    0.09
   2  12   2    0.15    0.08
   6   0  -3    0.01    0.12
   5   0  -3   -0.06    0.09
   4   0  -3   -0.10    0.06
   4   0  -3    0.01    0.05
  -4   0   3    0.00    0.03
   3   0  -3    0.01    0.03
  -3   0   3   -0.03    0.02
   3   0  -3    0.01    0.06
  -3   0   3   -0.03    0.01
   2   0  -3    0.00    0.02
   2   0  -3    0.01    0.04
  -2   0   3   -0.02    0.02
   1   0  -3   -0.02    0.01
  -1   0   3   -0.01    0.01
   1   0  -3    0.01    0.02
   0   0  -3   -0.07    0.01
   0   0   3   -0.07    0.00
   0   0   3   -0.05    0.01
   0   0  -3   -0.07    0.00
  -1   0  -3   -0.04    0.01
   1   0   3   -0.05    0.02
   1   0   3   -0.02    0.01
  -1   0  -3   -0.03    0.02
   2   0   3    0.03    0.02
  -2   0  -3    0.01    0.03
  -2   0  -3   -0.01    0.01
   2   0   3   -0.02    0.04
  -3   0  -3    0.05    0.03
   3   0   3    0.00    0.05
   4   0   3   -0.05    0.07
  -4   0  -3   -0.02    0.04
   5   0   3   -0.02    0.12
  -5   0  -3    0.09    0.06
   6   0   3   -0.05    0.10
  -6   0  -3   -0.09    0.06
   6  -1  -3   -0.17    0.08
   6   1  -3   -0.11    0.09
  -5  -1   3    6.85    0.29
   5  -1  -3    7.21    0.42
   5   1  -3    6.65    0.39
  -4  -1   3    1.43    0.12
   4  -1  -3    1.24    0.18
   4  -1  -3    1.43    0.15
   4   1  -3    1.54    0.19
   4   1  -3    1.18    0.12
  -4   1   3    1.39    0.09
   3  -1  -3   30.50    0.74
  -3  -1   3   30.04    0.68
   3  -1  -3   32.23    0.86
   3   1  -3   30.85    0.82
   3   1  -3   31.56    0.70
  -2  -1   3    2.95    0.11
   2  -1  -3    3.14    0.17
   2  -1  -3    2.55    0.13
  -2  -1   3    2.87    0.08
  -2  -1   3    2.89    0.11
   2   1  -3    3.00    0.12
   2   1  -3    2.93    0.15
   1  -1  -3   40.62    0.86
  -1  -1   3   40.95    0.79
   1  -1  -3   41.69    0.91
  -1  -1   3   41.86    0.83
  -1  -1   3   39.99    0.80
   1   1  -3   40.68    0.83
  -1   1   3   42.12    0.85
   1   1  -3   41.22    0.78
   1   1  -3   41.61    0.77
   0  -1  -3   39.07    0.74
   0  -1  -3   38.57    0.78
   0  -1   3   39.12    0.74
   0  -1  -3   37.81    0.74
   0   1  -3   39.88    0.74
   0   1   3   38.09    0.75
   0   1  -3   39.01    0.77
   0   1   3   39.30    0.74
   0   1   3   38.02    0.77
   1  -1   3   54.10    1.09
   1  -1   3   58.36    1.21
  -1   1  -3   55.52    1.07
   1   1   3   57.18    1.08
   2  -1   3    4.50    0.22
   2  -1   3    4.47    0.13
  -2  -1  -3    4.29    0.17
  -2   1  -3    4.28    0.14
   2   1   3    4.34    0.10
   2   1   3    4.45    0.13
   2   1   3    4.13    0.19
   3  -1   3    0.44    0.10
  -3  -1  -3    0.42    0.08
  -3   1  -3    0.48    0.06
  -3   1  -3    0.38    0.06
   3   1   3    0.22    0.07
   3   1   3    0.40    0.04
   4  -1   3    7.78    0.40
  -4  -1  -3    7.80    0.30
  -4   1  -3    7.73    0.27
   4   1   3    7.87    0.38
  -5  -1  -3    0.16    0.08
   5  -1   3    0.22    0.14
   5   1   3    0.18    0.12
  -5   1  -3    0.18    0.07
   6  -1   3    0.43    0.19
  -6  -1  -3    0.60    0.13
   6   1   3    0.96    0.22
   6  -2  -3   -0.01    0.12
   6   2  -3    0.00    0.09
   5  -2  -3   -0.09    0.10
  -5  -2   3    0.06    0.07
   5   2  -3    0.08    0.09
  -4  -2   3    7.16    0.29
   4  -2  -3    8.01    0.41
   4  -2  -3    7.43    0.31
   4   2  -3    7.43    0.34
  -3  -2   3   -0.03    0.04
   3  -2  -3   -0.02    0.05
   3  -2  -3    0.07    0.05
   3   2  -3    0.01    0.03
   3   2  -3   -0.02    0.05
   2  -2  -3   62.90    1.41
   2  -2  -3   61.32    1.31
  -2  -2   3   62.17    1.26
   2   2  -3   61.15    1.15
   2   2  -3   60.62    1.24
   2   2  -3   60.78    1.32
   1  -2  -3  700.50   13.81
   1  -2  -3  708.11   14.35
  -1  -2   3  711.31   13.43
  -1   2   3  720.46   13.78
   1   2  -3  700.66   13.23
   1   2  -3  682.73   13.59
   0  -2  -3  187.72    3.52
   0  -2   3  181.81    3.47
   0   2   3  184.05    3.50
   0   2   3  182.32    3.44
   0   2   3  182.69    3.53
   1  -2   3   28.30    0.59
   1  -2   3   27.21    0.66
   1   2   3   27.03    0.56
  -1   2  -3   27.09    0.54
  -2  -2  -3    2.48    0.14
   2  -2   3    2.50    0.09
   2  -2   3    2.36    0.17
  -2   2  -3    2.32    0.09
   2   2   3    2.54    0.14
   2   2   3    2.51    0.09
   2   2   3    2.49    0.07
  -3  -2  -3   14.27    0.43
   3  -2   3   13.65    0.52
  -3   2  -3   14.30    0.35
   3   2   3   14.25    0.31
   3   2   3   14.28    0.47
   3   2   3   14.28    0.33
   4  -2   3    0.36    0.12
  -4  -2  -3    0.58    0.11
  -4   2  -3    0.50    0.07
   4   2   3    0.48    0.12
  -5  -2  -3    0.07    0.08
   5  -2   3   -0.16    0.08
  -5   2  -3    0.05    0.05
   5   2   3    0.17    0.11
   6  -2   3    3.54    0.42
  -6  -2  -3    3.27    0.25
   6   2   3    3.19    0.36
  -6  -3   3    0.94    0.17
   6  -3  -3    0.54    0.18
   5  -3  -3   -0.04    0.09
  -5  -3   3    0.08    0.07
   5   3  -3    0.16    0.10
   4  -3  -3    0.37    0.12
  -4  -3   3    0.62    0.11
   4   3  -3    0.43    0.10
   3  -3  -3    0.34    0.09
  -3  -3   3    0.34    0.08
   3   3  -3    0.17    0.04
   3   3  -3    0.38    0.07
   2  -3  -3    1.74    0.14
  -2  -3   3    1.66    0.12
   2   3  -3    1.66    0.09
   2   3  -3    1.76    0.07
  -1  -3   3    0.46    0.07
   1  -3  -3    0.55    0.08
  -1   3   3    0.52    0.05
  -1   3   3    0.54    0.03
   1   3  -3    0.53    0.06
   0  -3  -3    2.66    0.11
   0  -3   3    2.43    0.10
   0   3   3    2.70    0.10
   1  -3   3    8.36    0.25
   1  -3   3    8.67    0.29
  -1   3  -3    8.63    0.20
   2  -3   3   32.40    0.66
  -2  -3  -3   32.38    0.78
   2  -3   3   32.81    0.86
  -2   3  -3   33.06    0.66
   2   3   3   32.66    0.76
   3   3   3    2.04    0.08
   3   3   3    1.91    0.09
  -3   3  -3    2.28    0.10
   4  -3   3    1.01    0.19
  -4  -3  -3    1.01    0.14
  -4   3  -3    1.10    0.08
   4   3   3    1.20    0.17
   5  -3   3    1.79    0.28
  -5  -3  -3    1.38    0.18
   5   3   3    1.58    0.22
  -5   3  -3    1.86    0.12
  -6  -3  -3    0.34    0.13
   6  -3   3    0.24    0.16
   5  -4  -3    2.64    0.34
  -5  -4   3    2.25    0.24
  -4  -4   3    0.11    0.07
   4  -4  -3    0.36    0.13
   4   4  -3    0.21    0.07
  -3  -4   3    1.30    0.16
   3  -4  -3    1.26    0.18
   3   4  -3    1.29    0.09
   3   4  -3    1.31    0.07
  -3   4   3    1.58    0.05
   2  -4  -3    0.91    0.13
  -2  -4   3    0.73    0.11
  -2   4   3    0.96    0.04
  -2   4   3    1.09    0.07
  -2   4   3    0.94    0.04
   2   4  -3    0.85    0.09
   1  -4  -3   19.00    0.51
   1  -4  -3   19.16    0.38
  -1   4   3   18.92    0.41
   0  -4  -3   33.82    0.74
   0  -4   3   33.51    0.75
   0   4   3   34.23    0.71
  -1  -4  -3   12.34    0.37
   1  -4   3   12.09    0.35
   1  -4   3   13.21    0.40
  -1   4  -3   12.07    0.29
   2  -4   3    7.77    0.21
   2  -4   3    7.43    0.34
   2   4   3    7.33    0.22
  -2   4  -3    7.73    0.20
   2   4   3    7.77    0.24
  -3  -4  -3    0.22    0.08
   3  -4   3    0.13    0.09
   3   4   3    0.39    0.06
  -3   4  -3    0.19    0.04
   3   4   3    0.33    0.04
   3   4   3    0.30    0.07
   4  -4   3    3.90    0.31
  -4  -4  -3    3.43    0.24
   4   4   3    3.45    0.23
  -4   4  -3    3.60    0.14
   5  -4   3    0.68    0.19
  -5  -4  -3    0.46    0.13
  -5   4  -3    0.50    0.07
   5  -5  -3    0.16    0.13
  -5  -5   3   -0.08    0.06
  -4  -5   3    3.93    0.27
   4  -5  -3    4.57    0.33
   4   5  -3    4.47    0.20
   3  -5  -3    1.71    0.21
  -3  -5   3    1.94    0.21
  -3   5   3    1.86    0.07
   3   5  -3    1.77    0.12
  -2  -5   3    0.03    0.05
   2  -5  -3   -0.02    0.04
   2   5  -3   -0.03    0.03
  -2   5   3    0.06    0.02
  -1  -5   3    0.33    0.08
   1  -5  -3    0.31    0.07
   1  -5  -3    0.46    0.05
   1   5  -3    0.24    0.05
  -1   5   3    0.45    0.06
   0  -5   3   45.04    1.04
   0  -5   3   47.11    1.01
   0   5  -3   45.26    0.95
   0   5   3   46.12    0.96
  -1  -5  -3   12.47    0.40
   1  -5   3   12.40    0.40
  -1   5  -3   12.11    0.31
   1   5   3   12.31    0.33
   2  -5   3   16.68    0.56
   2  -5   3   16.40    0.40
   2   5   3   16.40    0.41
   2   5   3   16.45    0.41
  -2   5  -3   16.06    0.37
  -3  -5  -3    0.72    0.13
   3  -5   3    0.57    0.14
   3   5   3    0.66    0.07
   3   5   3    0.54    0.07
  -3   5  -3    0.64    0.06
   4  -5   3   10.43    0.53
  -4  -5  -3   10.71    0.45
  -4   5  -3   10.95    0.29
  -5  -5  -3    5.49    0.34
   5  -5   3    4.76    0.40
  -5   5  -3    5.33    0.19
   5  -6  -3    0.20    0.14
  -5  -6   3    0.30    0.12
  -4  -6   3    0.68    0.16
   4  -6  -3    0.77    0.18
   3  -6  -3    3.67    0.27
  -3  -6   3    3.91    0.27
  -3   6   3    3.41    0.12
   3   6  -3    3.32    0.17
   3   6  -3    3.23    0.15
   2  -6  -3    3.65    0.23
  -2   6   3    3.40    0.13
   2   6  -3    3.20    0.15
   1  -6  -3    7.33    0.28
   1  -6  -3    7.33    0.22
  -1  -6   3    7.38    0.32
  -1   6   3    7.15    0.23
   1   6  -3    7.08    0.25
   0  -6  -3    3.65    0.18
   0  -6   3    3.52    0.16
   0  -6   3    3.86    0.21
   0   6  -3    3.29    0.15
   0   6   3    3.36    0.16
  -1  -6  -3   11.19    0.39
   1  -6   3   10.83    0.38
   1   6   3   11.03    0.32
  -1   6  -3   10.06    0.29
   2  -6   3    0.03    0.03
   2  -6   3   -0.05    0.04
  -2  -6  -3    0.01    0.05
   2   6   3   -0.01    0.02
   2   6   3   -0.03    0.03
  -2   6  -3   -0.02    0.02
   3  -6   3    0.15    0.09
  -3  -6  -3    0.35    0.10
  -3   6  -3    0.31    0.05
  -4  -6  -3    0.08    0.08
   4  -6   3    0.07    0.11
  -4   6  -3    0.01    0.03
  -4   6  -3    0.04    0.03
  -5  -6  -3    0.48    0.14
   5  -6   3    0.99    0.24
  -5   6  -3    0.72    0.08
   5  -7  -3    0.05    0.12
  -5  -7   3    0.13    0.11
   4  -7  -3    0.14    0.11
  -4  -7   3    0.08    0.10
   3  -7  -3    1.95    0.25
  -3  -7   3    2.58    0.28
   3   7  -3    2.21    0.14
  -3   7   3    2.41    0.11
   3   7  -3    2.28    0.16
   2  -7  -3    3.15    0.23
   2   7  -3    3.06    0.16
  -2   7   3    3.16    0.14
   1  -7  -3    3.06    0.15
   1  -7  -3    2.83    0.17
  -1  -7   3    3.05    0.22
   1   7  -3    2.86    0.16
  -1   7   3    2.92    0.15
   0  -7   3   -0.05    0.03
   0  -7   3   -0.02    0.05
   0  -7  -3   -0.01    0.04
   1  -7   3    9.28    0.36
  -1  -7  -3    9.11    0.37
   1  -7   3    9.34    0.35
  -1   7  -3    9.00    0.28
   1   7   3    8.45    0.30
  -2  -7  -3    4.70    0.27
   2  -7   3    3.62    0.25
  -2   7  -3    3.86    0.16
   2   7   3    4.09    0.19
   3  -7   3   -0.06    0.07
  -3  -7  -3   -0.01    0.07
  -3   7  -3    0.05    0.03
   3   7   3    0.11    0.05
   4  -7   3    0.13    0.11
  -4  -7  -3    0.20    0.12
  -4   7  -3    0.07    0.04
   5  -7   3    0.17    0.14
  -5  -7  -3   -0.06    0.09
  -5   7  -3    0.11    0.05
  -5   7  -3    0.10    0.05
  -4  -8   3    1.67    0.25
   4  -8  -3    2.04    0.29
   3  -8  -3    0.65    0.15
  -3  -8   3    1.11    0.19
   3   8  -3    0.76    0.10
  -3   8   3    0.84    0.09
   2  -8  -3    1.06    0.16
  -2  -8   3    0.81    0.15
   2   8  -3    0.86    0.11
  -2   8   3    0.97    0.10
  -1  -8   3    0.38    0.11
   1  -8  -3    0.41    0.08
  -1   8   3    0.22    0.07
   1   8  -3    0.33    0.07
   0  -8   3    0.84    0.14
   0  -8  -3    0.71    0.11
   1  -8   3    1.32    0.16
  -1  -8  -3    0.91    0.14
   1  -8   3    1.01    0.14
  -1   8  -3    1.17    0.12
   1   8   3    1.06    0.12
   2  -8   3    3.42    0.26
  -2  -8  -3    2.95    0.24
  -2   8  -3    3.15    0.16
   2   8   3    3.26    0.18
   3  -8   3    0.18    0.11
  -3  -8  -3    0.26    0.11
  -3   8  -3    0.10    0.05
   3   8   3    0.27    0.07
   4  -8   3    0.00    0.10
  -4  -8  -3   -0.02    0.08
  -4   8  -3    0.03    0.04
   4  -9  -3   -0.09    0.10
  -4  -9   3    0.11    0.10
  -3  -9   3    0.50    0.14
   3  -9  -3    0.15    0.11
  -3   9   3    0.70    0.10
   3   9  -3    0.38    0.08
  -2  -9   3    1.93    0.24
   2  -9  -3    2.06    0.23
   2   9  -3    2.64    0.17
  -2   9   3    2.07    0.16
  -1  -9   3    0.86    0.16
   1   9  -3    0.69    0.11
  -1   9   3    0.81    0.11
   0  -9   3    0.66    0.13
   0   9  -3    0.68    0.11
   0   9   3    0.67    0.11
   1  -9   3    0.20    0.08
  -1  -9  -3    0.14    0.08
   1   9   3    0.11    0.07
  -1   9  -3    0.14    0.07
   2  -9   3    0.91    0.17
  -2  -9  -3    0.59    0.14
  -2   9  -3    0.79    0.11
   2   9   3    0.64    0.11
  -3  -9  -3   -0.04    0.07
   3  -9   3   -0.02    0.11
   3   9   3    0.13    0.06
  -3   9  -3    0.01    0.05
  -4  -9  -3    0.18    0.12
   4  -9   3   -0.06    0.11
  -4   9  -3    0.13    0.05
   3 -10  -3    1.67    0.24
  -3 -10   3    1.21    0.22
  -3  10   3    1.39    0.15
  -2 -10   3   -0.05    0.07
  -2  10   3    0.03    0.06
   2  10  -3   -0.02    0.05
  -1 -10   3    0.56    0.14
   1  10  -3    0.87    0.13
  -1  10   3    0.76    0.12
   0 -10   3    1.64    0.22
   0 -10  -3    1.58    0.19
   0  10   3    1.32    0.16
   0  10  -3    1.42    0.16
  -1 -10  -3    0.32    0.12
  -1  10  -3    0.32    0.09
   1  10   3    0.45    0.10
  -2 -10  -3    0.37    0.13
   2 -10   3    0.22    0.11
  -2  10  -3    0.26    0.08
   2  10   3    0.24    0.08
   3 -10   3    0.07    0.12
  -3 -10  -3    0.05    0.10
  -3  10  -3    0.11    0.07
   3  10   3    0.07    0.06
  -3 -11   3    0.07    0.10
   3 -11  -3    0.06    0.11
  -3  11   3    0.07    0.08
  -2 -11   3    0.06    0.10
  -2  11   3    0.08    0.07
   2  11  -3    0.13    0.08
  -1 -11   3    0.23    0.11
  -1  11   3    0.28    0.09
   1  11  -3    0.36    0.10
   0 -11   3    2.13    0.25
   0  11  -3    1.58    0.18
   0  11   3    1.89    0.20
  -1 -11  -3    8.25    0.42
  -1  11  -3    8.44    0.35
   1  11   3    7.55    0.34
  -2 -11  -3    0.35    0.13
   2  11   3    0.52    0.11
  -2  11  -3    0.35    0.10
  -3 -11  -3   -0.02    0.10
   3 -11   3   -0.02    0.11
   3  11   3    0.11    0.07
  -3  11  -3    0.04    0.07
  -2 -12   3    0.15    0.12
  -2  12   3    0.25    0.10
   2  12  -3    0.29    0.10
  -1 -12   3    0.52    0.14
   1  12  -3    0.22    0.09
  -1  12   3    0.33    0.10
   0  12  -3    0.06    0.07
   0  12   3    0.10    0.08
  -1 -12  -3   -0.02    0.09
  -1  12  -3    0.05    0.07
   1  12   3    0.13    0.08
  -2 -12  -3    0.14    0.11
   2  12   3    0.12    0.09
  -2  12  -3   -0.04    0.07
   6   0  -4    0.18    0.15
   5   0  -4    3.40    0.29
  -4   0   4    2.84    0.14
   4   0  -4    2.73    0.17
   4   0  -4    2.82    0.23
   3   0  -4   30.89    0.84
   3   0  -4   30.85    0.73
  -3   0   4   31.56    0.59
  -3   0   4   31.15    0.61
   2   0  -4   59.55    1.33
   2   0  -4   60.50    1.24
   1   0  -4   50.96    1.04
  -1   0   4   52.64    1.04
   0   0  -4   24.26    0.49
   0   0  -4   22.93    0.46
   0   0   4   24.53    0.49
   0   0   4   23.58    0.46
   0   0   4   24.35    0.47
   0   0  -4   24.08    0.47
  -1   0  -4   10.74    0.25
   1   0   4   10.50    0.25
  -2   0  -4  104.24    2.07
   2   0   4  105.31    2.27
   2   0   4  105.87    2.03
  -2   0  -4  111.82    2.04
   3   0   4   31.15    0.88
  -3   0  -4   32.46    0.73
   3   0   4   32.73    0.65
  -4   0  -4   38.80    0.88
   4   0   4   37.42    1.08
   5   0   4   10.29    0.53
  -5   0  -4   10.81    0.38
  -6   0  -4    0.11    0.08
   6   0   4    0.16    0.15
   6  -1  -4    0.36    0.17
   6   1  -4    0.50    0.17
  -5  -1   4    2.61    0.18
   5  -1  -4    2.61    0.31
   5  -1  -4    2.85    0.21
   5   1  -4    2.73    0.29
  -4  -1   4    0.51    0.08
   4  -1  -4    0.42    0.09
   4  -1  -4    0.61    0.14
   4   1  -4    0.40    0.10
   4   1  -4    0.34    0.08
  -4   1   4    0.40    0.05
   3  -1  -4    0.03    0.06
   3  -1  -4   -0.01    0.04
  -3  -1   4    0.07    0.03
   3   1  -4    0.10    0.04
   3   1  -4   -0.03    0.04
  -2  -1   4    0.15    0.02
   2  -1  -4    0.12    0.04
  -2  -1   4    0.12    0.03
   2  -1  -4    0.10    0.05
   2   1  -4    0.11    0.05
   2   1  -4    0.21    0.04
  -1  -1   4  108.28    2.15
   1  -1  -4  109.85    2.17
  -1  -1   4  112.09    2.08
  -1  -1   4  111.43    2.08
   1   1  -4  110.61    2.08
   1   1  -4  109.30    2.15
   1   1  -4  111.75    2.07
  -1   1   4  112.44    2.16
   0  -1  -4   28.47    0.54
   0  -1  -4   27.89    0.57
   0  -1  -4   27.47    0.54
   0  -1   4   26.89    0.54
   0   1   4   26.74    0.54
   0   1   4   28.44    0.57
   0   1   4   27.77    0.55
   0   1  -4   28.27    0.54
   1  -1   4  236.87    4.59
   1  -1   4  238.51    4.75
   1   1   4  239.48    4.52
   1   1   4  234.19    4.59
  -1   1  -4  236.14    4.54
  -2  -1  -4    1.95    0.11
   2  -1   4    1.98    0.09
   2  -1   4    1.82    0.14
   2   1   4    2.02    0.08
  -2   1  -4    2.05    0.09
   2   1   4    2.06    0.14
   3  -1   4    0.26    0.09
  -3  -1  -4    0.13    0.05
   3   1   4    0.24    0.04
  -3   1  -4    0.23    0.05
   3   1   4    0.36    0.10
   4  -1   4   -0.04    0.06
  -4  -1  -4    0.07    0.05
   4   1   4    0.02    0.06
  -4   1  -4    0.04    0.04
  -5  -1  -4    0.53    0.11
   5  -1   4    0.33    0.15
   5   1   4    0.50    0.16
  -5   1  -4    0.41    0.09
   6  -1   4    1.11    0.25
  -6  -1  -4    1.41    0.18
  -6   1  -4    1.31    0.15
   6   1   4    1.44    0.26
   6  -2  -4    0.23    0.16
   6   2  -4    0.21    0.12
   5  -2  -4    0.05    0.11
  -5  -2   4   -0.09    0.06
   5   2  -4   -0.02    0.08
   4  -2  -4    0.75    0.12
  -4  -2   4    0.63    0.10
   4  -2  -4    0.91    0.17
   4   2  -4    0.62    0.12
   4   2  -4    0.87    0.10
  -3  -2   4   10.37    0.33
   3  -2  -4   10.38    0.42
   3  -2  -4   10.80    0.36
   3   2  -4   10.88    0.37
   3   2  -4   10.71    0.31
   2  -2  -4   11.96    0.40
   2  -2  -4   11.83    0.35
  -2  -2   4   11.56    0.32
   2   2  -4   12.23    0.24
   2   2  -4   11.75    0.31
  -1  -2   4  757.76   14.39
   1  -2  -4  746.76   15.31
   1  -2  -4  766.54   14.83
   1   2  -4  733.55   14.58
   1   2  -4  764.67   14.16
   0  -2  -4  594.47   11.44
   0  -2  -4  577.26   10.99
   0   2   4  592.33   11.30
   0   2   4  590.75   11.02
   0   2  -4  563.40   10.98
   1  -2   4  100.20    2.14
   1  -2   4  102.72    1.98
   1   2   4  105.20    1.98
  -1   2  -4  102.33    1.97
  -2  -2  -4    3.03    0.16
   2  -2   4    2.97    0.19
   2  -2   4    3.02    0.12
  -2   2  -4    3.14    0.11
   2   2   4    3.15    0.07
   2   2   4    3.24    0.12
   2   2   4    3.41    0.16
  -3  -2  -4    3.88    0.20
   3  -2   4    3.83    0.25
   3   2   4    4.08    0.14
  -3   2  -4    4.39    0.16
   3   2   4    3.90    0.22
  -4  -2  -4    0.04    0.06
   4  -2   4    0.06    0.09
   4   2   4   -0.04    0.05
  -4   2  -4    0.04    0.04
   5  -2   4    2.50    0.32
  -5  -2  -4    2.31    0.22
  -5   2  -4    2.28    0.15
   5   2   4    3.02    0.26
   6  -2   4    0.58    0.21
  -6  -2  -4    0.61    0.14
   6   2   4    0.53    0.17
   6  -3  -4    0.09    0.14
  -5  -3   4    0.09    0.08
   5  -3  -4   -0.07    0.09
   5   3  -4    0.00    0.07
   4  -3  -4   -0.01    0.07
  -4  -3   4    0.12    0.06
   4   3  -4    0.04    0.04
   4   3  -4   -0.03    0.05
   3  -3  -4    0.17    0.08
   3  -3  -4    0.37    0.08
  -3  -3   4    0.52    0.09
   3   3  -4    0.40    0.07
   3   3  -4    0.34    0.06
   2  -3  -4    1.56    0.14
  -2  -3   4    1.56    0.12
   2   3  -4    1.50    0.09
   2   3  -4    1.51    0.07
  -1  -3   4   23.69    0.58
   1  -3  -4   23.54    0.59
   1   3  -4   24.05    0.51
  -1   3   4   23.98    0.49
  -1   3   4   24.11    0.47
   0  -3  -4   53.68    1.08
   0   3   4   54.66    1.07
   1  -3   4   30.58    0.75
   1  -3   4   30.74    0.68
  -1   3  -4   30.40    0.61
   2  -3   4   28.44    0.78
   2  -3   4   28.77    0.62
  -2  -3  -4   26.94    0.69
  -2   3  -4   28.37    0.58
   2   3   4   29.42    0.69
   3  -3   4    1.39    0.19
  -3  -3  -4    1.32    0.14
  -3   3  -4    1.33    0.08
   3   3   4    1.32    0.05
   3   3   4    1.49    0.16
  -4  -3  -4    3.02    0.21
   4  -3   4    2.69    0.30
   4   3   4    2.60    0.21
  -4   3  -4    2.85    0.13
  -5  -3  -4    0.05    0.07
   5  -3   4   -0.01    0.09
   5   3   4    0.08    0.10
  -5   3  -4    0.02    0.04
   6  -3   4    1.91    0.31
  -6  -3  -4    1.67    0.21
  -5  -4   4   -0.02    0.08
   5  -4  -4    0.09    0.12
  -4  -4   4    6.07    0.31
   4  -4  -4    6.79    0.39
   4   4  -4    6.26    0.24
  -3  -4   4    2.61    0.18
   3  -4  -4    2.53    0.21
  -3   4   4    2.55    0.07
   3   4  -4    2.58    0.09
   3   4  -4    2.80    0.14
   2  -4  -4    6.77    0.31
  -2  -4   4    6.58    0.28
   2   4  -4    7.39    0.24
   2   4  -4    7.06    0.21
  -2   4   4    6.62    0.19
  -2   4   4    7.13    0.15
   1  -4  -4    1.78    0.05
   1  -4  -4    1.83    0.04
   1  -4  -4    1.78    0.12
  -1   4   4    1.99    0.08
   0  -4  -4    0.22    0.05
   0  -4   4    0.19    0.04
   0   4  -4    0.30    0.04
   0   4   4    0.19    0.04
   1  -4   4   12.57    0.40
  -1  -4  -4   12.67    0.38
   1  -4   4   12.92    0.37
   1   4   4   11.91    0.32
  -1   4  -4   12.86    0.30
   2  -4   4   14.02    0.49
   2  -4   4   13.77    0.36
   2   4   4   14.12    0.35
   2   4   4   13.77    0.38
  -2   4  -4   14.39    0.32
  -3  -4  -4    1.17    0.14
   3  -4   4    1.47    0.20
   3   4   4    1.38    0.09
   3   4   4    1.45    0.13
  -3   4  -4    1.54    0.08
   3   4   4    1.43    0.07
  -4  -4  -4    0.33    0.10
   4  -4   4    0.30    0.12
  -4   4  -4    0.10    0.04
   4   4   4    0.24    0.08
   5  -4   4    2.18    0.32
  -5  -4  -4    2.38    0.25
  -5   4  -4    2.60    0.14
   5  -5  -4    0.38    0.16
  -5  -5   4    0.47    0.14
   4  -5  -4    0.12    0.11
  -4  -5   4    0.03    0.08
   4   5  -4    0.12    0.05
   3  -5  -4    3.20    0.25
  -3  -5   4    2.99    0.22
  -3   5   4    3.00    0.09
   3   5  -4    3.04    0.12
  -3   5   4    3.02    0.09
   3   5  -4    3.20    0.16
  -2  -5   4    0.71    0.12
   2  -5  -4    0.56    0.11
   2   5  -4    0.64    0.07
  -2   5   4    0.72    0.05
   1  -5  -4    3.15    0.10
  -1  -5   4    3.26    0.20
  -1  -5   4    3.08    0.10
   1  -5  -4    3.29    0.17
  -1   5   4    3.06    0.12
   1   5  -4    2.67    0.14
   0  -5   4   55.97    1.21
   0  -5   4   55.66    1.23
   0   5  -4   55.34    1.14
   0   5   4   55.85    1.14
  -1  -5  -4    2.35    0.16
   1  -5   4    2.14    0.15
  -1   5  -4    2.06    0.10
   1   5   4    2.20    0.12
   2  -5   4    3.90    0.24
  -2  -5  -4    3.77    0.22
   2  -5   4    3.66    0.16
  -2   5  -4    4.02    0.13
   2   5   4    3.74    0.15
   2   5   4    3.70    0.16
   3  -5   4    3.64    0.27
   3   5   4    3.74    0.16
  -3   5  -4    3.70    0.14
   4  -5   4    0.12    0.12
  -4  -5  -4    0.05    0.07
  -4   5  -4    0.12    0.04
  -5  -5  -4   -0.03    0.08
   5  -5   4   -0.01    0.11
  -5   5  -4    0.00    0.04
  -5  -6   4    0.39    0.14
   5  -6  -4    0.05    0.12
  -4  -6   4    0.29    0.12
   4  -6  -4    0.24    0.12
   4   6  -4    0.46    0.08
   3  -6  -4    0.06    0.08
  -3  -6   4   -0.10    0.06
  -3   6   4   -0.03    0.02
   3   6  -4   -0.06    0.03
   3   6  -4    0.02    0.04
   2  -6  -4    0.44    0.10
   2   6  -4    0.53    0.07
  -2   6   4    0.50    0.06
   1  -6  -4    1.44    0.08
  -1  -6   4    1.22    0.15
  -1   6   4    1.40    0.09
   1   6  -4    1.51    0.11
   0  -6  -4   10.83    0.35
   0  -6   4   10.11    0.32
   0  -6   4   10.85    0.39
   0   6   4   10.28    0.31
   0   6  -4   10.30    0.31
   1  -6   4    5.17    0.24
   1  -6   4    4.75    0.24
  -1  -6  -4    5.37    0.25
   1   6   4    5.03    0.20
  -1   6  -4    4.85    0.18
   2  -6   4    2.16    0.13
   2  -6   4    2.22    0.19
  -2  -6  -4    2.08    0.17
   2   6   4    2.19    0.13
   2   6   4    2.11    0.10
  -2   6  -4    2.15    0.11
  -3  -6  -4    0.05    0.06
   3  -6   4   -0.04    0.07
  -3   6  -4    0.01    0.03
   3   6   4   -0.07    0.03
   4  -6   4    2.43    0.31
  -4  -6  -4    2.70    0.27
  -4   6  -4    2.52    0.12
  -4   6  -4    2.58    0.13
   5  -6   4    0.09    0.13
  -5  -6  -4    0.03    0.10
  -5   6  -4   -0.02    0.04
  -5  -7   4    0.20    0.13
   5  -7  -4    0.07    0.12
  -4  -7   4    0.23    0.12
   4  -7  -4    0.06    0.10
   3  -7  -4   15.25    0.59
  -3  -7   4   14.31    0.57
  -3   7   4   14.39    0.36
   3   7  -4   13.97    0.44
   3   7  -4   14.09    0.39
   2  -7  -4    5.14    0.29
   2   7  -4    5.66    0.22
  -2   7   4    5.23    0.19
   1  -7  -4    2.24    0.12
  -1  -7   4    2.48    0.20
  -1   7   4    2.36    0.13
   1   7  -4    2.75    0.15
   0  -7   4    0.68    0.09
   0  -7   4    0.59    0.11
   0  -7  -4    0.51    0.09
   0   7   4    0.71    0.09
   0   7  -4    0.77    0.10
  -1  -7  -4   31.28    0.82
   1  -7   4   31.39    0.80
   1  -7   4   31.34    0.84
   1   7   4   31.19    0.74
  -1   7  -4   31.74    0.72
   2  -7   4    2.91    0.17
  -2  -7  -4    3.22    0.23
   2  -7   4    3.56    0.25
   2   7   4    3.19    0.17
  -2   7  -4    2.97    0.14
   3  -7   4    0.00    0.09
  -3  -7  -4   -0.04    0.05
   3   7   4    0.00    0.04
  -3   7  -4    0.03    0.04
  -4  -7  -4    0.52    0.14
   4  -7   4    0.54    0.18
  -4   7  -4    0.53    0.07
  -5  -7  -4    0.35    0.14
   5  -7   4    0.26    0.15
  -5   7  -4    0.23    0.06
  -5   7  -4    0.24    0.06
   4  -8  -4    0.11    0.12
  -4  -8   4    0.03    0.10
  -3  -8   4    0.47    0.14
   3  -8  -4    0.33    0.12
  -3   8   4    0.49    0.07
   3   8  -4    0.52    0.09
   3   8  -4    0.34    0.09
  -2  -8   4    0.09    0.08
   2  -8  -4    0.00    0.07
   2   8  -4    0.05    0.05
  -2   8   4    0.06    0.05
  -1  -8   4    1.06    0.17
  -1   8   4    0.71    0.10
   1   8  -4    0.82    0.11
   0  -8  -4    7.40    0.30
   0  -8   4    6.53    0.33
   0   8  -4    6.76    0.27
  -1  -8  -4    0.04    0.06
   1  -8   4    0.10    0.06
   1  -8   4    0.11    0.07
  -1   8  -4    0.04    0.04
   1   8   4    0.16    0.06
  -2  -8  -4   -0.03    0.06
   2  -8   4   -0.02    0.07
   2   8   4   -0.05    0.04
  -2   8  -4    0.02    0.04
   3  -8   4    0.35    0.13
  -3  -8  -4    0.63    0.15
   3   8   4    0.57    0.09
  -3   8  -4    0.51    0.08
   4  -8   4   -0.02    0.12
  -4  -8  -4    0.13    0.10
  -4   8  -4    0.06    0.05
  -4  -9   4   -0.07    0.09
   4  -9  -4    0.11    0.13
  -3  -9   4    1.36    0.21
   3  -9  -4    1.33    0.21
  -3   9   4    1.34    0.13
  -2  -9   4    3.34    0.28
  -2   9   4    2.90    0.18
   2   9  -4    3.15    0.19
  -1  -9   4   10.64    0.48
   1   9  -4   11.23    0.39
  -1   9   4   10.87    0.37
   0  -9   4    1.94    0.23
   0  -9  -4    2.00    0.20
   0   9  -4    1.73    0.17
   0   9   4    2.05    0.15
   1  -9   4    4.59    0.27
  -1  -9  -4    4.40    0.27
   1   9   4    4.34    0.22
  -1   9  -4    4.39    0.22
   2  -9   4    1.83    0.23
  -2  -9  -4    1.93    0.23
  -2   9  -4    1.74    0.14
   2   9   4    1.81    0.17
  -3  -9  -4    0.41    0.13
   3  -9   4    0.31    0.15
   3   9   4    0.43    0.09
  -3   9  -4    0.36    0.08
   4  -9   4   -0.01    0.11
  -4  -9  -4    0.01    0.09
  -4   9  -4    0.14    0.06
   3 -10  -4    0.33    0.13
  -3 -10   4    0.14    0.11
  -3  10   4    0.36    0.09
  -2 -10   4    0.26    0.12
  -2  10   4    0.17    0.07
   2  10  -4    0.13    0.07
  -1 -10   4    0.12    0.09
  -1  10   4    0.13    0.07
   1  10  -4    0.03    0.05
   0 -10   4    0.44    0.13
   0 -10  -4    0.43    0.11
   0  10   4    0.43    0.10
   0  10  -4    0.58    0.12
  -1 -10  -4    0.30    0.11
   1  10   4    0.47    0.11
  -1  10  -4    0.23    0.09
   2 -10   4    0.61    0.15
  -2 -10  -4    0.20    0.11
   2  10   4    0.59    0.11
  -2  10  -4    0.44    0.10
   3 -10   4    0.00    0.12
  -3 -10  -4    0.11    0.10
  -3  10  -4    0.15    0.07
   3  10   4    0.02    0.06
  -3 -11   4    0.08    0.11
  -3  11   4    0.12    0.08
  -2 -11   4    0.21    0.12
  -2  11   4    0.10    0.07
   2  11  -4    0.17    0.08
  -1 -11   4    0.46    0.13
  -1  11   4    0.26    0.09
   1  11  -4    0.47    0.11
   0 -11   4    1.08    0.18
   0  11  -4    0.90    0.14
   0  11   4    0.95    0.15
  -1 -11  -4    5.31    0.33
   1  11   4    5.05    0.27
  -1  11  -4    4.95    0.27
  -2 -11  -4    0.55    0.15
  -2  11  -4    0.44    0.11
   2  11   4    0.54    0.11
   3 -11   4    0.34    0.15
  -3 -11  -4    0.30    0.13
   3  11   4    0.35    0.10
  -3  11  -4    0.60    0.12
  -2 -12   4    0.15    0.11
   2  12  -4    0.26    0.10
  -2  12   4    0.16    0.09
  -1 -12   4    0.05    0.09
   1  12  -4    0.13    0.08
  -1  12   4    0.10    0.08
   0  12   4    0.00    0.07
   0  12  -4    0.04    0.07
   1  12   4    0.25    0.10
  -1  12  -4    0.09    0.08
  -2 -12  -4    0.18    0.12
  -2  12  -4   -0.02    0.07
   2  12   4    0.08    0.08
   6   0  -5   -0.05    0.10
   5   0  -5   -0.03    0.06
   5   0  -5    0.01    0.08
   4   0  -5   -0.06    0.07
  -4   0   5   -0.05    0.03
   4   0  -5   -0.02    0.04
   3   0  -5    0.02    0.03
   3   0  -5    0.02    0.05
   2   0  -5    0.00    0.02
   2   0  -5   -0.02    0.03
  -1   0   5   -0.05    0.01
   1   0  -5   -0.05    0.02
  -1   0   5   -0.07    0.01
  -1   0   5   -0.06    0.01
  -1   0  -5    0.05    0.01
   1   0   5    0.01    0.02
   2   0   5    0.01    0.02
  -2   0  -5    0.03    0.03
  -2   0  -5   -0.01    0.01
   2   0   5   -0.02    0.04
   3   0   5    0.01    0.06
   3   0   5    0.00    0.02
  -3   0  -5   -0.03    0.03
   4   0   5    0.05    0.08
  -4   0  -5    0.10    0.05
   5   0   5    0.13    0.13
  -5   0  -5    0.11    0.07
  -6   0  -5   -0.07    0.06
   6   0   5    0.06    0.12
   6  -1  -5    1.16    0.23
   6   1  -5    1.36    0.23
   5  -1  -5   -0.01    0.09
   5  -1  -5    0.10    0.08
   5   1  -5   -0.07    0.08
   4  -1  -5    2.84    0.23
   4  -1  -5    2.87    0.19
  -4  -1   5    2.64    0.15
   4   1  -5    2.84    0.17
   4   1  -5    2.62    0.21
   3  -1  -5   -0.02    0.04
   3  -1  -5   -0.05    0.04
  -3  -1   5    0.11    0.03
   3   1  -5    0.10    0.04
   3   1  -5    0.04    0.05
   2  -1  -5    1.44    0.10
   2  -1  -5    1.38    0.12
  -2  -1   5    1.36    0.07
  -2  -1   5    1.40    0.06
   2   1  -5    1.33    0.09
  -1  -1   5   69.93    1.37
   1  -1  -5   66.09    1.38
  -1  -1   5   68.95    1.31
   1   1  -5   69.44    1.28
   1   1  -5   67.96    1.36
   0  -1   5   90.68    1.75
   0  -1  -5   89.75    1.71
   0  -1  -5   92.30    1.78
   0   1  -5   90.90    1.78
   0   1  -5   93.14    1.77
   0   1   5   90.93    1.72
   0   1   5   92.27    1.78
   0   1   5   92.78    1.73
  -1  -1  -5    0.66    0.03
   1  -1   5    0.59    0.06
   1   1   5    0.65    0.05
  -1   1  -5    0.60    0.05
   1   1   5    0.66    0.03
   2  -1   5   26.23    0.58
  -2  -1  -5   25.57    0.61
   2  -1   5   27.32    0.72
   2   1   5   27.20    0.68
   2   1   5   27.30    0.57
  -2   1  -5   26.34    0.57
  -3  -1  -5    6.40    0.24
   3  -1   5    6.07    0.18
   3  -1   5    6.38    0.32
  -3   1  -5    6.20    0.21
   3   1   5    6.33    0.30
   3   1   5    6.31    0.19
  -4  -1  -5    2.87    0.18
   4  -1   5    3.04    0.26
   4   1   5    2.95    0.24
  -4   1  -5    2.88    0.16
  -5  -1  -5    8.09    0.34
   5  -1   5    8.16    0.47
   5   1   5    8.12    0.44
  -5   1  -5    7.90    0.30
   6  -1   5    0.79    0.22
  -6  -1  -5    0.80    0.14
   6   1   5    1.26    0.24
  -6   1  -5    0.80    0.13
   6  -2  -5   -0.04    0.10
  -5  -2   5    1.12    0.15
   5  -2  -5    1.27    0.22
   5   2  -5    1.25    0.19
   4  -2  -5   12.82    0.54
  -4  -2   5   13.80    0.42
   4  -2  -5   14.01    0.47
   4   2  -5   14.14    0.41
   4   2  -5   13.52    0.48
   3  -2  -5    0.52    0.09
   3  -2  -5    0.47    0.11
  -3  -2   5    0.61    0.08
   3   2  -5    0.53    0.08
   3   2  -5    0.64    0.10
  -2  -2   5   11.13    0.30
   2  -2  -5   10.59    0.33
   2  -2  -5   10.53    0.37
   2   2  -5   10.49    0.29
  -1  -2   5  173.59    3.37
   1  -2  -5  180.85    3.48
   1   2  -5  179.03    3.37
  -1   2   5  178.48    3.31
  -1   2   5  181.05    3.31
   1   2  -5  175.40    3.44
   0  -2  -5  324.10    6.20
   0  -2  -5  328.24    6.42
   0   2   5  327.52    6.25
   0   2  -5  322.22    6.25
   1  -2   5   71.34    1.54
   1  -2   5   71.12    1.43
   1   2   5   73.25    1.40
  -1   2  -5   71.47    1.37
  -2  -2  -5   76.44    1.57
   2  -2   5   77.12    1.52
   2  -2   5   76.57    1.73
  -2   2  -5   75.92    1.48
   2   2   5   78.01    1.66
   3  -2   5   16.06    0.34
  -3  -2  -5   15.53    0.47
   3  -2   5   16.38    0.58
   3   2   5   15.49    0.52
   3   2   5   16.89    0.39
  -3   2  -5   15.76    0.39
   4  -2   5    5.02    0.33
  -4  -2  -5    4.74    0.25
  -4   2  -5    4.79    0.19
   4   2   5    4.99    0.30
  -5  -2  -5    2.07    0.21
   5  -2   5    2.30    0.30
  -5   2  -5    1.93    0.14
   5   2   5    2.04    0.26
   6  -2   5    0.61    0.22
  -6  -2  -5    0.35    0.12
  -6   2  -5    0.56    0.10
   6   2   5    0.63    0.18
   5  -3  -5    1.18    0.22
  -5  -3   5    1.47    0.19
  -4  -3   5    1.58    0.17
   4  -3  -5    1.50    0.21
   4   3  -5    1.21    0.12
   3  -3  -5   11.23    0.40
   3  -3  -5   10.62    0.44
  -3  -3   5   11.34    0.37
   3   3  -5   11.10    0.33
   2  -3  -5    8.85    0.33
   2  -3  -5    7.96    0.30
  -2  -3   5    8.40    0.29
   2   3  -5    8.05    0.25
   2   3  -5    8.09    0.20
  -1  -3   5    0.25    0.06
   1  -3  -5    0.26    0.06
  -1   3   5    0.29    0.03
  -1   3   5    0.28    0.03
   1   3  -5    0.23    0.04
   0  -3  -5   47.95    0.96
   0   3   5   47.89    0.95
   1  -3   5   10.76    0.31
   1  -3   5   10.84    0.34
   1   3   5   10.87    0.28
  -1   3  -5   11.11    0.25
   2  -3   5    0.66    0.08
   2  -3   5    0.69    0.12
   2   3   5    0.70    0.09
   2   3   5    0.71    0.07
  -2   3  -5    0.79    0.05
   3  -3   5   12.34    0.49
  -3  -3  -5   11.56    0.40
   3   3   5   11.80    0.42
  -3   3  -5   11.71    0.30
   4  -3   5    3.12    0.28
  -4  -3  -5    3.38    0.22
   4   3   5    4.16    0.26
  -4   3  -5    3.57    0.15
   5  -3   5    1.91    0.28
  -5  -3  -5    1.37    0.18
  -5   3  -5    1.67    0.12
   5   3   5    1.34    0.21
  -5  -4   5    0.12    0.09
   5  -4  -5    0.05    0.10
  -4  -4   5    2.30    0.22
   4  -4  -5    2.31    0.28
   4   4  -5    2.04    0.14
  -3  -4   5    8.05    0.33
   3  -4  -5    7.75    0.37
   3   4  -5    7.86    0.26
   3   4  -5    7.51    0.19
  -2  -4   5   61.53    1.33
   2  -4  -5   58.86    1.41
   2   4  -5   61.29    1.20
  -2   4   5   60.39    1.13
   2   4  -5   60.32    1.27
  -2   4   5   58.85    1.16
  -1   4   5    1.26    0.07
   0  -4   5    7.10    0.27
   0  -4  -5    7.30    0.22
   0   4   5    6.98    0.21
   0   4  -5    7.02    0.21
  -1  -4  -5   21.09    0.53
   1  -4   5   20.68    0.56
   1   4   5   19.22    0.47
  -1   4  -5   20.28    0.44
   2  -4   5   15.88    0.53
   2  -4   5   15.58    0.41
  -2   4  -5   15.27    0.36
   2   4   5   15.91    0.42
   2   4   5   15.56    0.39
   3  -4   5    0.70    0.14
  -3  -4  -5    0.84    0.13
   3   4   5    0.77    0.11
  -3   4  -5    0.80    0.07
   3   4   5    0.84    0.08
   3   4   5    0.75    0.04
  -4  -4  -5    0.45    0.11
   4  -4   5    0.18    0.11
   4   4   5    0.29    0.09
  -4   4  -5    0.37    0.06
  -5  -4  -5    0.08    0.08
   5  -4   5   -0.03    0.11
  -5   4  -5    0.00    0.04
  -5  -5   5    0.09    0.09
   5  -5  -5   -0.13    0.09
  -4  -5   5    1.81    0.22
   4  -5  -5    2.06    0.26
   4   5  -5    2.00    0.14
   3  -5  -5    0.56    0.13
  -3  -5   5    0.47    0.11
  -3   5   5    0.61    0.04
   3   5  -5    0.63    0.06
  -3   5   5    0.61    0.04
   3   5  -5    0.86    0.10
   2  -5  -5    2.46    0.18
  -2  -5   5    2.34    0.18
  -2   5   5    2.48    0.09
   2   5  -5    2.45    0.12
   1  -5  -5   69.01    1.30
   1   5  -5   66.76    1.39
  -1   5   5   70.16    1.36
   0  -5   5   10.73    0.37
   0  -5   5   10.72    0.31
   0   5   5   10.22    0.29
   0   5  -5   10.22    0.29
  -1  -5  -5   11.94    0.39
   1  -5   5   13.07    0.42
   1   5   5   12.13    0.34
  -1   5  -5   13.09    0.32
   2  -5   5    0.01    0.06
   2  -5   5    0.22    0.05
  -2  -5  -5    0.02    0.05
   2   5   5    0.04    0.03
  -2   5  -5    0.11    0.03
   2   5   5    0.12    0.04
   3  -5   5    0.87    0.17
  -3   5  -5    0.98    0.07
   3   5   5    0.88    0.12
   3   5   5    0.88    0.09
   4  -5   5    0.54    0.16
  -4  -5  -5    0.33    0.11
  -4   5  -5    0.58    0.07
   5  -5   5    0.27    0.15
  -5  -5  -5    0.16    0.11
  -5   5  -5    0.28    0.06
   5  -6  -5    0.07    0.12
  -5  -6   5   -0.08    0.08
  -4  -6   5    1.24    0.21
   4  -6  -5    1.36    0.22
   4   6  -5    1.34    0.13
  -3  -6   5    0.71    0.15
   3  -6  -5    0.86    0.17
   3   6  -5    0.61    0.10
   3   6  -5    0.57    0.07
  -3   6   5    0.65    0.05
   2  -6  -5    0.95    0.14
   2   6  -5    0.96    0.10
  -2   6   5    1.26    0.08
   1  -6  -5    6.90    0.19
  -1  -6   5    6.82    0.31
  -1  -6   5    6.76    0.19
  -1   6   5    6.87    0.22
   1   6  -5    6.93    0.24
   0  -6   5    1.70    0.12
   0  -6   5    2.04    0.16
   0   6  -5    1.91    0.12
   0   6   5    2.01    0.12
   1  -6   5    1.11    0.13
  -1  -6  -5    1.01    0.13
   1  -6   5    1.14    0.14
   1   6   5    1.23    0.10
  -1   6  -5    1.12    0.09
   2  -6   5    3.64    0.25
   2  -6   5    3.77    0.19
  -2  -6  -5    3.51    0.23
  -2   6  -5    3.82    0.15
   2   6   5    3.67    0.15
   2   6   5    3.81    0.17
  -3  -6  -5    0.67    0.13
   3  -6   5    1.03    0.19
  -3   6  -5    0.74    0.07
   3   6   5    0.74    0.09
   4  -6   5    0.18    0.12
  -4  -6  -5    0.21    0.11
  -4   6  -5    0.20    0.05
  -4   6  -5    0.19    0.05
   5  -6   5    0.37    0.16
  -5  -6  -5    0.50    0.15
  -5   6  -5    0.40    0.07
   5  -7  -5    0.18    0.15
  -5  -7   5    0.03    0.11
   4  -7  -5    0.04    0.09
  -4  -7   5    0.03    0.09
  -3  -7   5   18.41    0.67
   3  -7  -5   19.43    0.69
   3   7  -5   19.06    0.55
  -3   7   5   19.70    0.45
   2  -7  -5   15.60    0.54
  -2   7   5   15.84    0.41
   2   7  -5   16.73    0.45
  -1  -7   5    2.30    0.23
   1  -7  -5    1.98    0.10
   1   7  -5    2.02    0.14
  -1   7   5    2.10    0.13
   0  -7   5    1.89    0.13
   0  -7   5    1.92    0.20
   0  -7  -5    1.70    0.14
   0   7   5    1.73    0.12
   0   7  -5    1.81    0.13
   1  -7   5    0.03    0.06
  -1  -7  -5    0.03    0.06
   1  -7   5    0.06    0.06
   1   7   5    0.06    0.04
  -2  -7  -5    0.96    0.15
   2  -7   5    1.00    0.16
   2   7   5    0.98    0.11
  -2   7  -5    1.02    0.10
   3  -7   5    2.42    0.28
  -3  -7  -5    1.99    0.23
   3   7   5    2.39    0.14
  -3   7  -5    2.16    0.12
  -4  -7  -5    0.80    0.16
   4  -7   5    0.54    0.17
  -4   7  -5    0.70    0.08
   5  -7   5    0.12    0.13
  -5  -7  -5    0.12    0.11
  -5   7  -5   -0.01    0.04
  -5   7  -5    0.08    0.05
   4  -8  -5    2.93    0.33
  -4  -8   5    2.45    0.30
  -3  -8   5   -0.05    0.07
   3  -8  -5    0.09    0.09
   3   8  -5   -0.15    0.04
  -3   8   5    0.01    0.04
  -2  -8   5    1.33    0.19
   2   8  -5    1.34    0.13
  -2   8   5    1.10    0.11
  -1  -8   5    0.02    0.07
   1   8  -5    0.04    0.05
  -1   8   5   -0.03    0.04
   0  -8   5    0.20    0.09
   0  -8  -5    0.34    0.09
   0   8  -5    0.32    0.07
   1  -8   5    1.19    0.15
   1  -8   5    1.18    0.17
  -1  -8  -5    1.39    0.18
   1   8   5    1.06    0.12
  -1   8  -5    1.17    0.12
  -2  -8  -5   -0.02    0.06
   2  -8   5   -0.09    0.06
   2   8   5   -0.02    0.04
  -2   8  -5    0.00    0.04
   3  -8   5    0.47    0.16
  -3  -8  -5    0.35    0.12
  -3   8  -5    0.56    0.08
   3   8   5    0.43    0.09
   4  -8   5    1.01    0.23
  -4  -8  -5    0.82    0.18
  -4   8  -5    0.76    0.09
   4  -9  -5    1.10    0.21
  -4  -9   5    0.85    0.20
  -3  -9   5    0.04    0.08
   3  -9  -5    0.06    0.09
   3   9  -5   -0.09    0.04
  -3   9   5    0.02    0.05
  -2  -9   5    0.09    0.08
   2   9  -5    0.18    0.07
  -2   9   5   -0.01    0.05
  -1  -9   5    2.11    0.25
   1   9  -5    2.39    0.17
  -1   9   5    1.82    0.15
   0  -9  -5    0.28    0.08
   0  -9   5    0.18    0.09
   0   9   5    0.24    0.07
   0   9  -5    0.25    0.08
   1  -9   5    2.59    0.21
  -1  -9  -5    2.80    0.22
   1   9   5    2.73    0.18
  -1   9  -5    2.51    0.17
   2  -9   5    0.01    0.08
  -2  -9  -5    0.01    0.08
  -2   9  -5    0.03    0.05
   2   9   5    0.05    0.05
  -3  -9  -5    0.58    0.15
   3  -9   5    0.44    0.17
   3   9   5    0.69    0.10
  -3   9  -5    0.57    0.10
  -4  -9  -5    0.05    0.09
   4  -9   5    0.11    0.13
  -4   9  -5    0.06    0.05
  -3 -10   5    0.06    0.10
  -3  10   5   -0.07    0.05
  -2 -10   5    1.02    0.20
   2  10  -5    1.09    0.14
  -2  10   5    1.15    0.14
  -1 -10   5    0.66    0.16
  -1  10   5    0.49    0.10
   1  10  -5    0.66    0.12
   0 -10   5    1.16    0.20
   0  10   5    1.09    0.15
   0  10  -5    1.13    0.15
  -1 -10  -5    0.09    0.08
  -1  10  -5    0.13    0.08
   1  10   5   -0.03    0.06
  -2 -10  -5    0.33    0.13
   2 -10   5    0.66    0.16
   2  10   5    0.50    0.11
  -2  10  -5    0.54    0.11
  -3 -10  -5    0.50    0.15
   3 -10   5    0.58    0.17
  -3  10  -5    0.69    0.12
   3  10   5    0.74    0.12
  -3 -11   5    0.64    0.18
  -3  11   5    0.96    0.14
  -2 -11   5    0.52    0.17
  -2  11   5    0.44    0.10
   2  11  -5    0.73    0.13
  -1 -11   5   -0.04    0.07
  -1  11   5    0.04    0.07
   1  11  -5    0.02    0.07
   0 -11   5    0.23    0.12
   0  11   5    0.44    0.11
   0  11  -5    0.45    0.11
  -1 -11  -5    0.00    0.08
   1  11   5   -0.02    0.07
  -1  11  -5    0.19    0.09
  -2 -11  -5   -0.09    0.08
  -2  11  -5    0.11    0.08
   2  11   5   -0.03    0.06
   3 -11   5    0.16    0.13
  -3 -11  -5    0.02    0.10
   3  11   5    0.21    0.08
  -3  11  -5    0.19    0.08
  -2 -12   5   -0.01    0.10
  -2  12   5   -0.02    0.06
   2  12  -5    0.03    0.07
  -1 -12   5   -0.04    0.08
   1  12  -5    0.01    0.07
  -1  12   5    0.11    0.08
   0  12  -5    0.42    0.12
   0  12   5    0.31    0.11
  -1  12  -5    0.10    0.08
   1  12   5   -0.07    0.06
  -2 -12  -5    0.57    0.16
   2  12   5    1.05    0.16
  -2  12  -5    0.96    0.16
   6   0  -6    3.84    0.32
   5   0  -6    1.78    0.23
   5   0  -6    1.96    0.20
   4   0  -6    1.38    0.15
   4   0  -6    1.25    0.18
  -4   0   6    1.31    0.08
   3   0  -6   38.81    0.92
   3   0  -6   41.47    1.01
   2   0  -6   15.69    0.41
  -1   0   6    0.31    0.02
   1   0  -6    0.27    0.04
  -1   0   6    0.22    0.02
   0   0  -6   46.51    0.87
   0   0  -6   45.57    0.92
   0   0   6   45.04    0.89
   0   0   6   45.11    0.92
   0   0  -6   46.21    0.87
   1   0   6  109.75    2.10
  -1   0  -6  111.29    2.16
   2   0   6   23.44    0.64
   2   0   6   24.56    0.53
  -2   0  -6   23.41    0.54
   4   0   6   15.18    0.60
  -4   0  -6   15.27    0.45
   5   0   6   23.31    0.87
  -5   0  -6   25.48    0.67
  -6   0  -6    1.02    0.15
   6   0   6    1.37    0.26
   6  -1  -6   -0.13    0.09
   5  -1  -6    0.76    0.14
   5  -1  -6    0.78    0.18
   5   1  -6    0.75    0.16
   4  -1  -6    6.19    0.34
  -4  -1   6    6.30    0.23
   4  -1  -6    6.16    0.28
   4   1  -6    6.14    0.31
   4   1  -6    6.37    0.27
   3  -1  -6    2.63    0.19
  -3  -1   6    2.96    0.12
   3  -1  -6    2.90    0.17
   3   1  -6    3.01    0.16
  -2  -1   6   31.77    0.63
  -2  -1   6   31.44    0.62
   2  -1  -6   30.88    0.73
   2   1  -6   30.60    0.70
  -1  -1   6    8.40    0.20
   1  -1  -6    8.25    0.24
  -1   1   6    8.17    0.16
   1   1  -6    8.33    0.18
   1   1  -6    8.26    0.23
  -1   1   6    8.26    0.16
   0  -1  -6   64.10    1.25
   0  -1  -6   63.20    1.19
   0   1   6   62.01    1.20
   0   1  -6   61.73    1.19
   0   1  -6   62.84    1.25
  -1  -1  -6  265.70    5.11
   1  -1   6  266.87    5.01
   1   1   6  259.69    5.11
   2  -1   6    4.45    0.22
   2  -1   6    4.11    0.16
  -2  -1  -6    4.41    0.18
   2   1   6    4.44    0.20
  -2   1  -6    4.29    0.15
  -3  -1  -6    2.64    0.15
   3  -1   6    2.78    0.21
   3  -1   6    2.92    0.12
   3   1   6    2.87    0.20
   3   1   6    2.71    0.12
  -3   1  -6    2.89    0.14
   4  -1   6    5.37    0.34
  -4  -1  -6    6.26    0.27
   4   1   6    5.50    0.33
  -4   1  -6    5.91    0.23
  -5  -1  -6    0.79    0.13
   5  -1   6    0.75    0.19
  -5   1  -6    0.83    0.12
   5   1   6    0.87    0.18
  -6  -1  -6    0.50    0.12
   6  -1   6    0.26    0.17
  -6   1  -6    0.55    0.11
   6   1   6    0.68    0.20
   6  -2  -6    0.11    0.13
   5  -2  -6    2.14    0.28
   5  -2  -6    2.83    0.22
  -5  -2   6    2.57    0.19
   4  -2  -6    3.02    0.21
   4  -2  -6    3.63    0.26
  -4  -2   6    2.94    0.18
   4   2  -6    2.95    0.17
   3  -2  -6    0.00    0.04
  -3  -2   6   -0.02    0.03
   3  -2  -6    0.04    0.06
   3   2  -6   -0.06    0.02
   2  -2  -6   18.62    0.51
  -2  -2   6   19.40    0.46
   2  -2  -6   18.58    0.54
   2   2  -6   19.50    0.47
   1  -2  -6   98.54    1.98
  -1  -2   6   97.30    1.90
  -1   2   6   95.72    1.83
   1   2  -6  100.24    1.94
   1   2  -6   97.98    1.86
  -1   2   6   97.94    1.82
   0  -2  -6   94.69    1.80
   0  -2  -6   95.82    1.89
   0   2  -6   97.46    1.80
   0   2   6   92.94    1.81
   1  -2   6    3.36    0.14
   1   2   6    3.32    0.10
   2  -2   6    6.52    0.22
  -2  -2  -6    6.30    0.26
   2  -2   6    6.29    0.29
  -2   2  -6    6.66    0.19
   2   2   6    6.67    0.25
   3  -2   6    7.07    0.36
  -3  -2  -6    7.04    0.28
   3  -2   6    7.04    0.21
   3   2   6    7.73    0.33
  -3   2  -6    7.10    0.22
  -4  -2  -6    0.36    0.09
   4  -2   6    0.52    0.15
  -4   2  -6    0.45    0.07
   4   2   6    0.31    0.11
   5  -2   6    0.12    0.12
  -5  -2  -6   -0.01    0.06
   5   2   6    0.10    0.10
  -5   2  -6    0.01    0.05
   6  -2   6    0.27    0.15
  -6  -2  -6    0.03    0.08
  -6   2  -6   -0.07    0.05
   6   2   6   -0.04    0.11
  -5  -3   6    0.15    0.08
   5  -3  -6    0.15    0.12
   4  -3  -6    3.77    0.28
   4  -3  -6    4.20    0.25
  -4  -3   6    4.05    0.23
   4   3  -6    4.59    0.21
   3  -3  -6    1.23    0.15
   3  -3  -6    1.05    0.16
  -3  -3   6    1.17    0.13
   3   3  -6    1.11    0.10
   2  -3  -6    0.05    0.05
  -2  -3   6    0.21    0.06
   2  -3  -6    0.14    0.06
   2   3  -6    0.27    0.05
   2   3  -6    0.18    0.03
  -1  -3   6   11.72    0.35
   1   3  -6   12.51    0.30
  -1   3   6   12.67    0.27
  -1   3   6   12.16    0.28
   0  -3  -6   76.15    1.44
   0   3   6   72.59    1.44
   1  -3   6   56.22    1.25
  -1  -3  -6   56.12    1.17
  -1   3  -6   56.39    1.10
   1   3   6   55.10    1.11
   2  -3   6    5.36    0.27
   2  -3   6    5.54    0.21
   2   3   6    5.68    0.15
   2   3   6    6.00    0.19
  -2   3  -6    5.63    0.17
  -3  -3  -6   49.58    1.14
   3  -3   6   49.17    1.30
   3  -3   6   48.34    0.99
   3   3   6   50.25    1.20
   3   3   6   50.69    1.02
  -3   3  -6   48.84    1.01
   4  -3   6    0.13    0.10
  -4  -3  -6    0.17    0.08
  -4   3  -6    0.22    0.05
   4   3   6    0.10    0.08
  -5  -3  -6    0.09    0.08
   5  -3   6    0.00    0.10
  -5   3  -6    0.17    0.06
   5   3   6    0.10    0.09
   5  -4  -6    0.04    0.10
  -5  -4   6   -0.02    0.08
  -4  -4   6    0.06    0.08
   4  -4  -6    0.03    0.09
   4   4  -6    0.14    0.06
  -3  -4   6    4.83    0.25
   3  -4  -6    4.43    0.28
   3   4  -6    5.49    0.22
  -2  -4   6   55.12    1.23
   2  -4  -6   56.42    1.31
   2   4  -6   52.87    1.18
  -2   4   6   56.60    1.04
  -2   4   6   54.64    1.07
   2   4  -6   56.73    1.11
  -1   4   6    0.15    0.03
   0  -4  -6   38.10    0.81
   0  -4   6   40.12    0.90
   0   4   6   38.21    0.81
   0   4  -6   39.19    0.81
   1  -4   6   13.99    0.43
  -1  -4  -6   13.90    0.40
  -1   4  -6   13.87    0.33
   1   4   6   14.43    0.36
  -2  -4  -6    8.81    0.33
   2  -4   6    8.94    0.37
   2  -4   6    8.39    0.28
  -2   4  -6    8.36    0.23
   2   4   6    8.54    0.25
  -2   4  -6    9.01    0.23
   3  -4   6    0.47    0.13
   3   4   6    0.56    0.07
   3   4   6    0.35    0.09
  -3   4  -6    0.34    0.05
   4  -4   6    6.21    0.39
  -4  -4  -6    6.58    0.33
   4   4   6    6.27    0.32
  -4   4  -6    6.54    0.22
   5  -4   6    1.58    0.28
  -5  -4  -6    1.13    0.18
  -5   4  -6    1.45    0.11
  -5  -5   6    0.13    0.10
   5  -5  -6    0.11    0.11
  -4  -5   6    5.28    0.31
   4  -5  -6    5.78    0.38
   4   5  -6    5.68    0.24
   3  -5  -6    2.58    0.26
  -3  -5   6    2.30    0.19
   3   5  -6    2.31    0.14
  -3   5   6    2.19    0.07
   2  -5  -6    0.25    0.08
  -2  -5   6    0.21    0.08
   2   5  -6    0.18    0.05
  -2   5   6    0.17    0.03
   2   5  -6    0.17    0.06
   1  -5  -6    0.05    0.01
   1   5  -6   -0.02    0.03
  -1   5   6   -0.02    0.03
   0  -5   6    9.45    0.30
   0  -5   6    9.40    0.35
   0   5   6   10.01    0.28
   0   5  -6    9.74    0.28
  -1  -5  -6    0.08    0.05
   1  -5   6    0.04    0.05
   1  -5   6    0.09    0.05
  -1   5  -6    0.01    0.02
   1   5   6    0.07    0.03
   2  -5   6   13.44    0.50
  -2  -5  -6   12.69    0.44
   2  -5   6   12.89    0.39
  -2   5  -6   13.26    0.32
   2   5   6   13.16    0.35
   3  -5   6    0.44    0.13
  -3   5  -6    0.51    0.06
   3   5   6    0.29    0.06
   3   5   6    0.33    0.08
   4  -5   6    0.06    0.10
  -4  -5  -6    0.10    0.09
  -4   5  -6    0.14    0.04
   5  -5   6    1.75    0.29
  -5  -5  -6    1.63    0.23
  -5   5  -6    1.42    0.11
   5  -6  -6    0.44    0.16
  -5  -6   6    0.25    0.12
   4  -6  -6   -0.01    0.09
  -4  -6   6    0.14    0.10
   4   6  -6    0.02    0.05
   2   6  -6    0.40    0.07
  -2   6   6    0.26    0.05
   1  -6  -6    0.02    0.02
  -1  -6   6    0.07    0.03
  -1  -6   6    0.06    0.06
  -1   6   6    0.02    0.03
   1   6  -6    0.00    0.03
   0  -6   6    1.59    0.11
   0  -6   6    1.50    0.16
   0   6  -6    1.67    0.11
   0   6   6    1.47    0.10
   1  -6   6   31.01    0.82
  -1  -6  -6   31.23    0.78
   1  -6   6   30.24    0.78
   1   6   6   30.56    0.71
  -2  -6  -6    1.05    0.14
   2  -6   6    1.06    0.16
   2   6   6    0.91    0.10
  -2   6  -6    1.15    0.08
  -3  -6  -6    0.01    0.05
   3  -6   6   -0.06    0.08
   3   6   6    0.02    0.03
  -3   6  -6    0.00    0.03
   4  -6   6    3.14    0.35
  -4  -6  -6    2.61    0.27
  -4   6  -6    3.10    0.14
  -4   6  -6    3.20    0.15
   5  -6   6    1.63    0.29
  -5  -6  -6    1.53    0.23
  -5   6  -6    1.83    0.13
   5  -7  -6    0.05    0.11
  -5  -7   6    0.08    0.11
   4  -7  -6   -0.01    0.09
  -4  -7   6    0.01    0.09
   4   7  -6    0.06    0.06
   3  -7  -6    6.58    0.37
  -3  -7   6    7.09    0.38
   3   7  -6    6.57    0.28
  -3   7   6    6.36    0.21
  -2   7   6    9.68    0.29
   2   7  -6    9.88    0.32
  -1  -7   6    0.61    0.13
   1  -7  -6    0.79    0.07
   1   7  -6    0.69    0.10
  -1   7   6    0.62    0.08
   0  -7  -6    9.32    0.32
   0  -7   6    9.74    0.33
   0  -7   6    9.95    0.40
   0   7  -6    9.09    0.31
   0   7   6   10.22    0.32
  -1  -7  -6    3.23    0.20
   1  -7   6    3.09    0.20
   1  -7   6    3.06    0.20
   1   7   6    2.98    0.16
   2  -7   6    6.35    0.34
  -2  -7  -6    6.08    0.31
  -2   7  -6    5.96    0.22
   2   7   6    6.37    0.24
  -3  -7  -6    3.26    0.25
   3  -7   6    3.80    0.30
  -3   7  -6    3.20    0.15
   3   7   6    3.59    0.18
  -4  -7  -6    0.22    0.10
   4  -7   6    0.01    0.10
  -4   7  -6    0.15    0.05
   5  -7   6    0.26    0.15
  -5  -7  -6    0.63    0.16
  -5   7  -6    0.28    0.06
  -5   7  -6    0.31    0.07
   4  -8  -6   -0.11    0.08
  -4  -8   6    0.09    0.10
  -3  -8   6   -0.04    0.08
   3  -8  -6   -0.08    0.07
   3   8  -6   -0.02    0.05
  -3   8   6    0.04    0.04
  -2  -8   6    1.47    0.21
   2   8  -6    1.79    0.14
  -2   8   6    1.67    0.13
  -1  -8   6    0.20    0.09
  -1   8   6    0.39    0.08
   1   8  -6    0.35    0.08
   0  -8  -6    2.54    0.17
   0  -8   6    2.31    0.24
   0   8  -6    2.45    0.16
   0   8   6    2.70    0.16
   1  -8   6    0.09    0.07
  -1  -8  -6    0.05    0.06
  -1   8  -6    0.10    0.05
   1   8   6    0.12    0.06
  -2  -8  -6    0.56    0.13
   2  -8   6    0.74    0.16
   2   8   6    0.65    0.10
  -2   8  -6    0.57    0.09
   3  -8   6    1.34    0.22
  -3  -8  -6    1.59    0.22
   3   8   6    1.42    0.14
  -3   8  -6    1.20    0.12
  -4  -8  -6    0.06    0.08
   4  -8   6    0.09    0.13
  -4   8  -6    0.00    0.04
  -4  -9   6    0.48    0.16
  -3  -9   6    0.59    0.16
   3   9  -6    0.64    0.12
  -3   9   6    0.60    0.09
  -2  -9   6    0.46    0.14
  -2   9   6    0.52    0.09
   2   9  -6    0.57    0.11
  -1  -9   6    1.36    0.20
  -1   9   6    1.23    0.14
   1   9  -6    1.24    0.14
  -1  -9  -6    2.94    0.22
   1  -9   6    2.93    0.23
   1   9   6    2.88    0.19
  -1   9  -6    3.19    0.19
   2  -9   6    3.28    0.27
  -2  -9  -6    3.90    0.28
   2   9   6    3.84    0.21
  -2   9  -6    4.01    0.20
   3  -9   6    2.19    0.29
  -3  -9  -6    2.12    0.26
   3   9   6    2.41    0.16
  -3   9  -6    2.45    0.16
   4  -9   6   -0.18    0.08
  -4  -9  -6   -0.02    0.09
  -4   9  -6    0.03    0.05
  -3 -10   6   -0.03    0.08
   3  10  -6    0.05    0.06
  -3  10   6    0.03    0.06
  -2 -10   6    0.59    0.16
  -2  10   6    0.33    0.09
   2  10  -6    0.46    0.10
  -1 -10   6    0.31    0.13
   1  10  -6    0.20    0.08
  -1  10   6    0.20    0.08
   0 -10   6   -0.03    0.07
   0  10  -6    0.02    0.05
   0  10   6   -0.02    0.06
  -1 -10  -6    0.01    0.07
  -1  10  -6    0.02    0.05
   1  10   6    0.11    0.07
   2 -10   6    3.60    0.29
  -2 -10  -6    2.35    0.26
   2  10   6    2.98    0.20
  -2  10  -6    3.01    0.20
   3 -10   6    1.74    0.27
  -3 -10  -6    1.21    0.22
  -3  10  -6    1.79    0.18
   3  10   6    1.31    0.15
  -3 -11   6    0.03    0.11
  -3  11   6    0.33    0.09
  -2 -11   6    1.89    0.28
  -2  11   6    1.39    0.16
   2  11  -6    1.70    0.18
  -1 -11   6    0.04    0.08
   1  11  -6    0.09    0.08
  -1  11   6    0.05    0.07
   0 -11   6    1.08    0.19
   0  11   6    1.26    0.17
   0  11  -6    1.34    0.17
  -1 -11  -6   -0.07    0.07
  -1  11  -6    0.09    0.08
   1  11   6    0.08    0.07
  -2 -11  -6    0.87    0.18
  -2  11  -6    0.86    0.14
   2  11   6    0.54    0.12
  -3 -11  -6    0.05    0.10
   3 -11   6    0.00    0.12
   3  11   6    0.07    0.06
  -3  11  -6    0.03    0.07
  -2 -12   6    0.01    0.12
   2  12  -6   -0.03    0.07
  -2  12   6    0.14    0.08
  -1 -12   6    0.16    0.12
  -1  12   6    0.10    0.09
   1  12  -6    0.18    0.09
   0  12   6    0.14    0.10
   0  12  -6    0.31    0.10
  -1  12  -6    0.04    0.07
   1  12   6    0.16    0.08
  -2 -12  -6    0.05    0.09
   2  12   6    0.00    0.08
  -2  12  -6    0.10    0.08
   5   0  -7    0.03    0.07
   5   0  -7   -0.06    0.08
   4   0  -7    0.02    0.06
   4   0  -7   -0.01    0.05
   3   0  -7    0.00    0.04
   2   0  -7    0.03    0.03
   1   0  -7   -0.03    0.02
  -1   0   7    0.00    0.01
  -1   0   7   -0.01    0.01
  -1   0  -7    0.00    0.01
  -2   0  -7    0.02    0.03
  -2   0  -7    0.00    0.01
   2   0   7    0.07    0.05
   3   0   7   -0.02    0.02
   3   0   7    0.01    0.05
  -3   0  -7   -0.01    0.03
  -3   0  -7   -0.01    0.01
   4   0   7   -0.02    0.07
  -4   0  -7   -0.04    0.05
  -5   0  -7    0.07    0.07
   5   0   7    0.12    0.12
  -6   0  -7    0.00    0.07
   6   0   7   -0.10    0.11
   5  -1  -7    1.54    0.19
   5  -1  -7    1.20    0.20
   5   1  -7    1.22    0.16
  -4  -1   7    6.18    0.23
   4  -1  -7    6.34    0.29
   4  -1  -7    6.52    0.34
   4   1  -7    6.63    0.28
  -3  -1   7    0.48    0.04
   3  -1  -7    0.39    0.08
  -3  -1   7    0.48    0.06
   3  -1  -7    0.31    0.09
   3   1  -7    0.58    0.08
  -2  -1   7   15.03    0.33
  -2  -1   7   14.52    0.32
   2  -1  -7   14.74    0.41
   2   1  -7   14.15    0.39
  -1  -1   7  100.67    1.93
   1  -1  -7  100.16    2.03
  -1   1   7  102.08    1.90
  -1   1   7  103.93    1.91
   1   1  -7  101.05    2.01
   1   1  -7  101.86    1.90
   0  -1  -7   50.60    0.96
   0  -1  -7   49.68    1.02
   0   1  -7   49.47    1.02
   0   1  -7   49.23    0.96
   0   1   7   50.90    0.97
  -1  -1  -7    9.41    0.22
   1   1   7    9.51    0.22
   2  -1   7    8.19    0.26
  -2  -1  -7    8.47    0.27
   2  -1   7    9.16    0.34
  -2   1  -7    8.36    0.24
   3  -1   7    1.99    0.21
   3  -1   7    2.26    0.12
  -3  -1  -7    2.05    0.14
   3   1   7    1.90    0.20
  -3   1  -7    1.97    0.12
  -4  -1  -7   -0.04    0.05
   4  -1   7    0.07    0.09
   4   1   7   -0.01    0.07
  -4   1  -7   -0.01    0.05
  -5  -1  -7    4.13    0.24
   5  -1   7    2.87    0.34
   5   1   7    3.49    0.31
  -5   1  -7    3.01    0.19
  -6  -1  -7    0.39    0.11
   6  -1   7   -0.02    0.13
   6   1   7    0.23    0.14
  -6   1  -7    0.26    0.10
   6  -2  -7    1.32    0.24
   5  -2  -7    0.37    0.12
  -5  -2   7    0.51    0.11
   5  -2  -7    0.71    0.18
   4  -2  -7    1.20    0.16
   4  -2  -7    1.19    0.19
  -4  -2   7    1.25    0.13
   4   2  -7    1.13    0.13
   3  -2  -7    1.85    0.20
  -3  -2   7    1.76    0.12
   3  -2  -7    1.60    0.16
   3   2  -7    1.70    0.12
   2  -2  -7   15.68    0.45
  -2  -2   7   15.46    0.39
   2   2  -7   15.63    0.41
  -1  -2   7   11.40    0.30
   1   2  -7   11.11    0.26
  -1   2   7   11.18    0.23
  -1   2   7   11.41    0.24
   1   2  -7   10.84    0.30
   0  -2  -7    3.02    0.10
   0  -2  -7    3.33    0.13
   0   2   7    3.10    0.11
  -1  -2  -7   31.58    0.66
   1   2   7   29.92    0.67
   1   2   7   32.67    0.65
   2  -2   7   15.46    0.50
   2  -2   7   15.81    0.41
   2   2   7   15.84    0.38
  -2   2  -7   15.61    0.37
   3  -2   7   12.73    0.50
  -3  -2  -7   11.84    0.39
   3  -2   7   12.54    0.34
  -3   2  -7   12.97    0.34
   3   2   7   12.74    0.34
   3   2   7   13.12    0.46
   4  -2   7    6.64    0.40
  -4  -2  -7    6.59    0.29
  -4   2  -7    6.38    0.24
   4   2   7    6.89    0.36
   5  -2   7    0.19    0.13
  -5  -2  -7    0.02    0.07
   5   2   7    0.02    0.09
  -5   2  -7    0.18    0.07
  -5  -3   7    0.38    0.11
   5  -3  -7    0.36    0.13
   4  -3  -7    4.68    0.31
  -4  -3   7    3.87    0.23
   4  -3  -7    4.83    0.28
   4   3  -7    4.61    0.22
   3  -3  -7    4.29    0.26
  -3  -3   7    4.08    0.21
   3  -3  -7    4.11    0.24
   3   3  -7    4.14    0.19
  -2  -3   7   21.70    0.55
   2   3  -7   21.11    0.53
   2   3  -7   21.50    0.45
   1  -3  -7   62.59    1.36
  -1  -3   7   61.41    1.32
  -1   3   7   64.36    1.22
   1   3  -7   65.23    1.25
  -1   3   7   63.38    1.22
   0  -3  -7   43.53    0.96
   0  -3  -7   43.87    0.88
   0  -3   7   44.38    0.99
   0   3   7   43.76    0.88
  -1  -3  -7   -0.02    0.03
   1   3   7   -0.01    0.02
   1   3   7    0.02    0.02
   2  -3   7   32.82    0.88
   2   3   7   33.18    0.71
   2   3   7   32.83    0.66
  -2   3  -7   32.44    0.68
   3  -3   7    0.17    0.10
   3  -3   7    0.16    0.05
  -3  -3  -7    0.09    0.06
   3   3   7    0.14    0.07
   3   3   7    0.11    0.04
  -3   3  -7    0.17    0.04
   4  -3   7    0.64    0.16
  -4  -3  -7    0.48    0.11
  -4   3  -7    0.61    0.08
   4   3   7    0.39    0.11
   5  -3   7    2.37    0.32
  -5  -3  -7    2.52    0.21
  -5   3  -7    2.41    0.15
   5   3   7    2.59    0.29
  -5  -4   7    0.53    0.14
   5  -4  -7    0.45    0.16
   4  -4  -7    1.63    0.22
  -4  -4   7    1.59    0.19
   4   4  -7    1.74    0.14
   3  -4  -7    0.24    0.09
   3  -4  -7    0.32    0.10
  -3  -4   7    0.38    0.10
   3   4  -7    0.23    0.06
  -2  -4   7   80.60    1.71
   2   4  -7   81.10    1.57
  -2   4   7   81.81    1.52
   2   4  -7   81.59    1.68
  -2   4   7   79.06    1.53
  -1  -4   7  123.22    2.50
  -1   4   7  125.88    2.37
   0  -4  -7    1.41    0.08
   0  -4   7    1.57    0.12
   0   4   7    1.30    0.08
   0   4  -7    1.33    0.08
  -1  -4  -7    0.68    0.09
   1  -4   7    0.67    0.10
   1  -4   7    0.69    0.09
   1   4   7    0.60    0.07
  -2  -4  -7    9.53    0.34
   2  -4   7    9.47    0.39
  -2   4  -7    8.69    0.24
   2   4   7    9.10    0.27
  -2   4  -7    9.13    0.24
   3  -4   7    2.68    0.24
  -3   4  -7    3.03    0.13
   3   4   7    2.61    0.18
   3   4   7    2.77    0.14
  -4  -4  -7    0.74    0.14
   4  -4   7    0.25    0.13
  -4   4  -7    0.63    0.08
   4   4   7    0.57    0.12
  -5  -4  -7    0.12    0.09
   5  -4   7    0.16    0.14
  -5   4  -7    0.11    0.06
  -5  -5   7    0.84    0.18
   5  -5  -7    0.21    0.14
  -4  -5   7    2.41    0.25
   4  -5  -7    2.61    0.29
   4   5  -7    2.38    0.17
   3  -5  -7    3.27    0.24
  -3  -5   7    2.53    0.21
  -3   5   7    2.98    0.09
   3   5  -7    3.25    0.18
  -2  -5   7    4.60    0.25
   2   5  -7    4.65    0.19
   2   5  -7    4.41    0.21
  -2   5   7    4.47    0.14
   1  -5  -7    1.55    0.04
   1   5  -7    1.46    0.10
  -1   5   7    1.60    0.09
   0  -5   7  133.11    2.73
   0   5   7  136.11    2.61
   0   5  -7  136.95    2.61
   1  -5   7   11.11    0.39
  -1  -5  -7   11.45    0.36
   1  -5   7   10.96    0.38
   1   5   7   10.88    0.31
   2  -5   7    0.28    0.09
  -2  -5  -7    0.24    0.07
  -2   5  -7    0.22    0.04
   2   5   7    0.30    0.06
   3  -5   7   -0.02    0.06
   3   5   7    0.03    0.03
  -3   5  -7    0.01    0.03
   3   5   7    0.02    0.04
  -4  -5  -7    2.22    0.23
   4  -5   7    2.14    0.28
  -4   5  -7    2.27    0.12
   5  -5   7   -0.02    0.11
  -5  -5  -7    0.08    0.09
  -5   5  -7   -0.05    0.04
   5  -6  -7   -0.07    0.09
  -5  -6   7   -0.01    0.10
  -4  -6   7    6.17    0.36
   4  -6  -7    6.37    0.39
   4   6  -7    6.38    0.27
  -3  -6   7    1.07    0.18
   3  -6  -7    1.27    0.20
   3   6  -7    0.91    0.13
  -3   6   7    1.12    0.07
  -2   6   7    0.96    0.07
   2   6  -7    0.81    0.09
   1  -6  -7    1.66    0.06
  -1  -6   7    1.30    0.16
  -1   6   7    1.83    0.11
   1   6  -7    1.62    0.11
   0  -6   7    5.10    0.26
   0  -6   7    5.69    0.22
   0   6   7    4.97    0.20
   0   6  -7    5.26    0.20
   1  -6   7   16.13    0.51
  -1  -6  -7   16.08    0.48
   1  -6   7   16.38    0.52
   1   6   7   15.76    0.43
  -2  -6  -7    2.28    0.18
   2  -6   7    2.14    0.23
   2   6   7    1.96    0.12
  -2   6  -7    1.92    0.11
   3  -6   7    1.02    0.20
  -3  -6  -7    0.92    0.15
  -3   6  -7    0.94    0.09
   3   6   7    0.88    0.10
   4  -6   7    0.86    0.21
  -4  -6  -7    0.99    0.18
  -4   6  -7    0.97    0.09
  -4   6  -7    1.07    0.10
  -5  -6  -7   -0.03    0.08
   5  -6   7    0.23    0.16
  -5   6  -7    0.01    0.04
   5  -7  -7    0.03    0.11
  -5  -7   7    0.28    0.13
  -4  -7   7    0.00    0.09
   4  -7  -7    0.00    0.09
   4   7  -7    0.03    0.06
  -3  -7   7    0.58    0.14
  -3   7   7    0.53    0.07
   3   7  -7    0.75    0.12
  -2  -7   7    9.74    0.43
  -2   7   7    8.48    0.27
   2   7  -7    8.95    0.30
  -1  -7   7    0.03    0.06
  -1   7   7    0.04    0.04
   1   7  -7   -0.05    0.03
   0  -7  -7    5.86    0.23
   0  -7   7    5.71    0.24
   0  -7   7    6.12    0.31
   0   7  -7    5.37    0.23
   0   7   7    5.56    0.23
  -1  -7  -7    0.10    0.06
   1  -7   7   -0.08    0.04
   1  -7   7    0.10    0.06
   2  -7   7    3.75    0.27
  -2  -7  -7    3.82    0.24
   2  -7   7    3.74    0.22
   2   7   7    3.68    0.18
  -2   7  -7    3.68    0.17
  -3  -7  -7    0.51    0.13
   3  -7   7    0.29    0.13
  -3   7  -7    0.30    0.06
   3   7   7    0.16    0.06
  -4  -7  -7    0.17    0.09
   4  -7   7    0.15    0.12
  -4   7  -7    0.21    0.06
  -5  -7  -7    0.57    0.15
   5  -7   7    0.58    0.22
  -5   7  -7    0.64    0.09
  -5   7  -7    0.92    0.10
  -4  -8   7    0.33    0.13
   4   8  -7    0.20    0.08
  -3  -8   7    0.17    0.11
  -3   8   7    0.28    0.06
   3   8  -7    0.26    0.08
  -2  -8   7   -0.03    0.06
  -2   8   7   -0.01    0.04
   2   8  -7   -0.02    0.04
  -1  -8   7    0.92    0.17
  -1   8   7    0.89    0.11
   1   8  -7    0.86    0.11
   0  -8   7    4.86    0.29
   0  -8  -7    5.05    0.23
   0   8   7    5.31    0.23
   0   8  -7    5.09    0.24
  -1  -8  -7    2.37    0.19
   1  -8   7    2.49    0.20
   1   8   7    2.30    0.16
  -1   8  -7    2.57    0.16
   2  -8   7    0.45    0.14
  -2  -8  -7    0.39    0.11
  -2   8  -7    0.51    0.09
   2   8   7    0.51    0.09
  -3  -8  -7    1.61    0.22
   3  -8   7    1.92    0.27
   3   8   7    1.82    0.14
  -3   8  -7    1.86    0.13
  -4  -8  -7    0.00    0.08
   4  -8   7    0.03    0.12
  -4   8  -7    0.00    0.05
  -4  -9   7    0.12    0.11
  -3  -9   7    0.16    0.11
  -3   9   7    0.43    0.09
   3   9  -7    0.52    0.11
  -2  -9   7    0.03    0.09
  -2   9   7    0.00    0.04
   2   9  -7    0.10    0.07
  -1  -9   7    0.46    0.13
  -1   9   7    0.35    0.08
   1   9  -7    0.62    0.11
   0  -9   7    1.41    0.20
   0  -9  -7    1.57    0.16
   0   9  -7    1.49    0.16
   0   9   7    1.27    0.14
   1  -9   7    0.15    0.09
  -1  -9  -7    0.23    0.09
   1   9   7    0.10    0.06
  -1   9  -7    0.25    0.08
   2  -9   7   -0.02    0.08
  -2  -9  -7    0.06    0.08
  -2   9  -7   -0.08    0.05
   2   9   7    0.06    0.05
   3  -9   7    2.37    0.30
  -3  -9  -7    2.46    0.28
  -3   9  -7    2.65    0.17
   3   9   7    2.59    0.18
   4  -9   7    0.03    0.13
  -4  -9  -7    0.22    0.11
  -4   9  -7    0.12    0.06
  -3 -10   7    0.72    0.18
   3  10  -7    0.57    0.13
  -3  10   7    0.80    0.12
  -2 -10   7    0.04    0.09
   2  10  -7   -0.04    0.05
  -2  10   7    0.01    0.05
  -1 -10   7    0.01    0.08
  -1  10   7    0.16    0.07
   1  10  -7    0.08    0.07
   0 -10   7    0.45    0.13
   0  10   7    0.55    0.11
   1 -10   7    0.47    0.13
  -1 -10  -7    0.33    0.11
   1  10   7    0.55    0.12
  -1  10  -7    0.62    0.11
  -2 -10  -7    0.45    0.13
   2 -10   7    0.31    0.13
  -2  10  -7    0.39    0.10
   2  10   7    0.46    0.10
   3 -10   7    1.88    0.27
  -3 -10  -7    1.96    0.25
   3  10   7    2.24    0.17
  -3  10  -7    2.16    0.18
  -2 -11   7   -0.03    0.09
  -2  11   7    0.05    0.07
   2  11  -7   -0.09    0.06
  -1 -11   7    0.49    0.15
  -1  11   7    0.21    0.09
   1  11  -7    0.21    0.09
   0 -11   7    0.48    0.14
   0  11  -7    0.51    0.11
   0  11   7    0.35    0.10
  -1 -11  -7   -0.04    0.08
  -1  11  -7   -0.04    0.06
   1  11   7   -0.03    0.06
  -2 -11  -7    0.06    0.10
   2  11   7    0.10    0.08
  -2  11  -7    0.08    0.07
  -1 -12   7    0.41    0.16
  -1  12   7    0.15    0.09
   1  12  -7    0.10    0.08
   0 -12   7   -0.12    0.08
   0  12  -7   -0.02    0.06
   0  12   7   -0.03    0.07
  -1  12  -7    0.52    0.13
   1  12   7    0.35    0.11
   5   0  -8    0.12    0.08
   4   0  -8    1.03    0.14
   3   0  -8    5.18    0.23
  -2   0   8   23.24    0.44
   2   0  -8   22.54    0.56
  -2   0   8   22.29    0.44
  -1   0   8    3.13    0.09
  -1   0   8    2.95    0.09
   1   0  -8    3.16    0.13
   0   0  -8   13.84    0.34
   0   0  -8   14.19    0.30
   0   0  -8   14.10    0.30
   0   0   8   14.15    0.32
  -1   0  -8    0.38    0.04
  -2   0  -8   26.87    0.60
  -2   0  -8   26.07    0.53
   3   0   8    2.70    0.21
  -3   0  -8    2.67    0.15
  -4   0  -8   14.63    0.44
   4   0   8   16.03    0.62
   5   0   8    8.91    0.50
  -5   0  -8    9.57    0.36
  -6   0  -8    0.41    0.11
   6   0   8    0.67    0.22
   5  -1  -8    0.13    0.09
   5   1  -8    0.26    0.09
   4  -1  -8    0.30    0.09
  -4  -1   8    0.32    0.06
   4   1  -8    0.30    0.08
  -3  -1   8    0.74    0.07
   3  -1  -8    0.57    0.09
   3   1  -8    0.67    0.09
   2  -1  -8   30.04    0.72
  -2  -1   8   29.43    0.60
  -2  -1   8   30.29    0.61
   2   1  -8   29.81    0.69
   1  -1  -8   21.05    0.50
  -1  -1   8   20.01    0.44
   1   1  -8   19.98    0.48
  -1   1   8   20.26    0.40
   1   1  -8   19.96    0.41
  -1   1   8   21.00    0.41
   0  -1  -8    0.13    0.03
   0  -1  -8    0.09    0.02
   0   1  -8    0.11    0.03
   0   1  -8    0.08    0.02
   0   1   8    0.10    0.02
  -1  -1  -8    3.71    0.12
   1   1   8    4.00    0.11
  -1   1  -8    3.70    0.13
   2  -1   8   28.26    0.76
   2   1   8   29.15    0.63
  -2   1  -8   27.82    0.62
   3  -1   8    5.50    0.20
   3  -1   8    5.68    0.31
  -3  -1  -8    5.25    0.23
  -3   1  -8    5.36    0.20
   3   1   8    5.61    0.29
   4  -1   8    3.94    0.30
  -4  -1  -8    3.79    0.21
   4   1   8    3.87    0.29
  -4   1  -8    3.93    0.19
   5  -1   8    3.74    0.33
  -5  -1  -8    4.50    0.25
   5   1   8    4.48    0.35
  -5   1  -8    4.15    0.22
   5  -2  -8    0.07    0.08
   5   2  -8    0.06    0.07
  -4  -2   8    3.54    0.19
   4  -2  -8    3.05    0.21
   4   2  -8    3.45    0.19
  -3  -2   8   10.78    0.32
   3  -2  -8   10.70    0.38
   3   2  -8   10.36    0.34
  -2  -2   8   13.17    0.35
   2  -2  -8   13.54    0.41
   2   2  -8   13.74    0.37
   1  -2  -8   12.60    0.37
  -1  -2   8   12.89    0.33
   1   2  -8   12.89    0.34
   1   2  -8   12.45    0.29
  -1   2   8   12.73    0.28
  -1   2   8   12.85    0.27
   0  -2  -8    1.10    0.05
   0  -2  -8    1.05    0.08
   0   2   8    1.15    0.06
   0   2  -8    1.15    0.08
  -1  -2  -8   23.48    0.52
  -1  -2  -8   23.99    0.54
   1   2   8   23.13    0.52
   1   2   8   24.06    0.50
   2  -2   8   68.35    1.57
   2   2   8   67.91    1.35
  -2   2  -8   67.39    1.34
   3  -2   8    5.62    0.32
  -3  -2  -8    5.44    0.24
   3  -2   8    5.97    0.22
   3   2   8    5.91    0.20
  -3   2  -8    6.00    0.20
   3   2   8    5.15    0.27
  -4  -2  -8    2.93    0.20
   4  -2   8    2.91    0.32
   4   2   8    2.74    0.24
  -4   2  -8    2.90    0.16
  -5  -2  -8    0.43    0.11
   5  -2   8    0.62    0.17
   5   2   8    0.50    0.16
  -5   2  -8    0.45    0.09
   5  -3  -8    1.37    0.23
   5  -3  -8    1.08    0.18
  -5  -3   8    1.03    0.16
   4  -3  -8    2.95    0.23
   4  -3  -8    2.67    0.28
  -4  -3   8    2.73    0.19
   4   3  -8    2.49    0.17
   3  -3  -8    3.36    0.21
  -3  -3   8    3.13    0.18
   3   3  -8    2.92    0.16
  -2  -3   8    1.08    0.12
   2  -3  -8    1.35    0.14
   2   3  -8    1.18    0.06
   2   3  -8    1.10    0.09
  -1  -3   8   13.63    0.38
   1  -3  -8   12.45    0.39
  -1   3   8   13.02    0.30
   1   3  -8   12.80    0.32
  -1   3   8   13.12    0.30
   1   3  -8   13.39    0.36
   0  -3  -8    1.95    0.12
   0  -3  -8    2.02    0.09
   0  -3   8    2.07    0.13
   0   3  -8    1.98    0.09
   0   3   8    2.05    0.09
   1  -3   8   24.54    0.61
  -1  -3  -8   24.76    0.58
   1   3   8   25.66    0.55
   1   3   8   25.12    0.55
   2  -3   8   24.16    0.71
  -2  -3  -8   25.10    0.63
   2   3   8   25.34    0.56
   2   3   8   24.32    0.50
  -2   3  -8   25.07    0.54
   3  -3   8    0.65    0.15
   3  -3   8    0.63    0.09
  -3   3  -8    0.56    0.07
   3   3   8    0.48    0.10
   3   3   8    0.72    0.08
   4  -3   8    3.65    0.37
  -4  -3  -8    3.79    0.23
   4   3   8    3.47    0.26
  -4   3  -8    3.56    0.16
  -5  -3  -8    0.17    0.08
   5  -3   8   -0.06    0.08
   5   3   8    0.13    0.09
  -5   3  -8   -0.07    0.04
  -5  -4   8   -0.08    0.08
   5  -4  -8   -0.13    0.07
   4  -4  -8    2.77    0.30
  -4  -4   8    2.16    0.22
   4   4  -8    2.27    0.16
   3  -4  -8    3.61    0.23
  -3  -4   8    3.41    0.21
   3   4  -8    3.85    0.19
  -2  -4   8   77.92    1.67
   2  -4  -8   80.30    1.74
  -2   4   8   77.03    1.49
   2   4  -8   79.51    1.54
  -2   4   8   80.09    1.49
   2   4  -8   78.23    1.64
   1  -4  -8   68.31    1.47
  -1  -4   8   66.09    1.44
  -1   4   8   66.75    1.31
   0  -4  -8    8.87    0.24
   0  -4   8    9.55    0.33
   0   4  -8    9.16    0.25
   0   4   8    8.72    0.25
  -1  -4  -8    9.06    0.29
   1  -4   8    9.16    0.33
   1  -4   8    8.93    0.32
   1   4   8    8.37    0.25
   2  -4   8    0.01    0.06
  -2  -4  -8    0.01    0.04
   2   4   8    0.02    0.03
  -2   4  -8    0.06    0.03
  -2   4  -8    0.01    0.03
   3  -4   8    3.46    0.28
   3   4   8    4.04    0.22
  -3   4  -8    3.72    0.15
   3   4   8    3.76    0.16
  -4  -4  -8    0.34    0.09
   4  -4   8    0.32    0.13
  -4   4  -8    0.10    0.04
   4   4   8    0.30    0.10
   5  -4   8    0.26    0.15
  -5  -4  -8    0.16    0.09
  -5   4  -8    0.24    0.07
   5  -5  -8    0.04    0.10
  -5  -5   8   -0.08    0.08
  -4  -5   8    6.63    0.35
   4  -5  -8    6.14    0.38
   4   5  -8    6.39    0.28
  -3  -5   8    7.95    0.37
   3   5  -8    8.29    0.31
  -3   5   8    8.66    0.20
  -2  -5   8    0.01    0.06
   2   5  -8    0.09    0.04
  -2   5   8    0.02    0.02
   1   5  -8    0.18    0.05
  -1   5   8    0.13    0.04
   0  -5   8    6.62    0.29
   0   5   8    7.30    0.23
   0   5  -8    7.37    0.23
  -1  -5  -8   12.55    0.38
   1  -5   8   11.76    0.41
   1  -5   8   12.89    0.42
   1   5   8   12.06    0.34
   2  -5   8    0.61    0.12
  -2  -5  -8    0.52    0.10
   2  -5   8    0.55    0.10
  -2   5  -8    0.53    0.06
   2   5   8    0.69    0.09
  -3  -5  -8    0.09    0.06
   3  -5   8    0.11    0.10
  -3   5  -8    0.19    0.05
   3   5   8    0.08    0.06
   3   5   8    0.23    0.06
  -3   5  -8    0.20    0.05
   4  -5   8    0.35    0.15
  -4  -5  -8    0.97    0.15
  -4   5  -8    1.18    0.10
   5  -5   8    0.04    0.11
  -5  -5  -8   -0.03    0.07
  -5   5  -8   -0.06    0.04
  -5  -6   8    0.26    0.12
  -4  -6   8    0.01    0.09
   4   6  -8    0.14    0.07
  -3  -6   8    3.90    0.28
   3   6  -8    3.39    0.19
  -3   6   8    3.17    0.12
  -2  -6   8    0.00    0.07
   2   6  -8    0.04    0.05
   2   6  -8    0.04    0.04
  -2   6   8    0.10    0.04
   1  -6  -8    2.59    0.08
   1   6  -8    2.75    0.15
  -1   6   8    2.77    0.13
   0  -6   8   10.78    0.40
   0  -6   8   10.12    0.33
   0   6   8   10.04    0.31
   0   6  -8   10.39    0.32
   1  -6   8    0.44    0.10
   1  -6   8    0.43    0.09
  -1  -6  -8    0.19    0.06
   2  -6   8    0.33    0.09
   2  -6   8    0.28    0.10
  -2  -6  -8    0.20    0.07
   2   6   8    0.24    0.06
  -2   6  -8    0.17    0.04
  -3  -6  -8    1.31    0.17
   3  -6   8    1.35    0.22
  -3   6  -8    1.27    0.10
   3   6   8    1.45    0.11
  -4  -6  -8    0.50    0.13
   4  -6   8    0.52    0.17
  -4   6  -8    0.58    0.08
  -4   6  -8    0.51    0.07
  -5  -6  -8    0.03    0.09
   5  -6   8   -0.07    0.11
  -5   6  -8    0.02    0.04
  -4  -7   8    1.02    0.19
   4   7  -8    1.19    0.15
  -3  -7   8    0.22    0.11
  -3   7   8    0.12    0.04
   3   7  -8    0.09    0.07
  -2  -7   8    9.46    0.43
  -2   7   8    9.90    0.29
  -1  -7   8    0.34    0.10
   1   7  -8    0.17    0.06
  -1   7   8    0.21    0.06
   0  -7  -8    1.97    0.13
   0  -7   8    1.87    0.20
   0  -7   8    2.00    0.14
   0   7  -8    1.87    0.13
   0   7   8    2.13    0.14
   1  -7   8    0.24    0.08
  -1  -7  -8    0.40    0.09
   1  -7   8    0.29    0.09
  -2  -7  -8    0.90    0.14
   2  -7   8    0.88    0.13
   2  -7   8    0.83    0.17
  -2   7  -8    0.89    0.10
   2   7   8    0.87    0.11
   3  -7   8   -0.01    0.10
  -3  -7  -8   -0.06    0.06
   3   7   8   -0.05    0.04
  -3   7  -8    0.13    0.05
   4  -7   8    1.68    0.28
  -4  -7  -8    1.89    0.24
  -4   7  -8    2.20    0.13
  -4  -8   8    0.22    0.12
   4   8  -8    0.12    0.08
  -3  -8   8    0.74    0.16
   3   8  -8    0.43    0.10
  -3   8   8    0.63    0.09
  -2  -8   8    0.02    0.07
   2   8  -8   -0.04    0.04
  -2   8   8   -0.04    0.04
  -1  -8   8    0.66    0.14
  -1   8   8    0.42    0.08
   1   8  -8    0.62    0.10
   0  -8  -8    0.05    0.05
   0  -8   8    0.10    0.07
   0   8  -8    0.12    0.06
   0   8   8    0.08    0.05
  -1  -8  -8   -0.03    0.05
   1  -8   8   -0.05    0.06
   1   8   8    0.05    0.05
  -1   8  -8    0.03    0.05
  -2  -8  -8    0.46    0.12
   2  -8   8    0.44    0.13
   2   8   8    0.37    0.08
  -2   8  -8    0.34    0.08
   3  -8   8   -0.01    0.11
  -3  -8  -8    0.18    0.11
   3   8   8    0.28    0.08
  -3   8  -8    0.06    0.05
   4  -8   8    0.02    0.12
  -4  -8  -8    0.08    0.09
  -4   8  -8    0.13    0.06
  -4  -9   8   -0.05    0.10
  -3  -9   8   -0.10    0.08
   3   9  -8   -0.02    0.07
  -3   9   8   -0.01    0.05
  -2  -9   8    1.28    0.21
   2   9  -8    1.49    0.16
  -2   9   8    1.70    0.14
  -1  -9   8    0.08    0.08
   1   9  -8   -0.04    0.05
  -1   9   8   -0.02    0.05
   0  -9  -8    0.11    0.07
   0  -9   8    0.16    0.09
   0   9  -8    0.15    0.07
   0   9   8    0.26    0.08
   1  -9   8    3.18    0.25
  -1  -9  -8    3.33    0.22
  -1   9  -8    3.24    0.19
   1   9   8    3.32    0.20
  -2  -9  -8    0.72    0.15
   2  -9   8    0.36    0.13
  -2   9  -8    0.66    0.11
   2   9   8    0.42    0.09
  -3  -9  -8    3.34    0.28
   3  -9   8    3.56    0.31
   3   9   8    3.00    0.20
  -3   9  -8    3.84    0.21
   4  -9   8    0.63    0.21
  -4  -9  -8    1.15    0.20
  -4   9  -8    0.86    0.11
  -3 -10   8    0.64    0.18
  -3  10   8    0.58    0.10
   3  10  -8    0.67    0.14
  -2 -10   8    0.17    0.11
  -2  10   8    0.03    0.06
   2  10  -8    0.10    0.07
  -1 -10   8    0.36    0.13
   1  10  -8    0.92    0.14
  -1  10   8    0.49    0.10
   0 -10   8    0.11    0.09
   0  10  -8    0.09    0.06
   0  10   8   -0.03    0.06
  -1 -10  -8    0.52    0.12
   1 -10   8    0.70    0.15
   1  10   8    0.64    0.12
  -1  10  -8    0.78    0.12
  -2 -10  -8    0.09    0.09
   2 -10   8    0.15    0.12
  -2  10  -8   -0.06    0.06
   2  10   8    0.06    0.06
   3 -10   8    1.39    0.25
  -3 -10  -8    1.44    0.22
  -3  10  -8    1.63    0.17
   3  10   8    1.46    0.16
  -2 -11   8    0.11    0.11
  -2  11   8    0.07    0.07
   2  11  -8   -0.06    0.06
  -1 -11   8    0.69    0.17
   1  11  -8    0.88    0.14
  -1  11   8    1.35    0.16
   0 -11   8    0.09    0.10
   0  11  -8    0.31    0.10
   0  11   8    0.26    0.09
  -1  11  -8    0.23    0.09
   1  11   8    0.22    0.09
  -2 -11  -8    0.89    0.17
  -2  11  -8    1.08    0.15
   2  11   8    1.14    0.15
  -1 -12   8    0.04    0.10
   1  12  -8    0.02    0.07
  -1  12   8   -0.10    0.06
   0 -12   8    0.15    0.10
   0  12   8    0.11    0.08
   0  12  -8    0.17    0.09
  -1  12  -8    1.20    0.17
   1  12   8    0.69    0.13
   5   0  -9   -0.07    0.06
   4   0  -9    0.00    0.05
  -3   0   9    0.02    0.01
  -3   0   9    0.00    0.01
   3   0  -9    0.04    0.04
  -2   0   9    0.00    0.01
   2   0  -9   -0.03    0.03
  -2   0   9    0.06    0.02
   1   0  -9    0.00    0.01
  -1   0   9   -0.01    0.01
   1   0  -9    0.01    0.02
   1   0  -9    0.00    0.01
  -1   0   9   -0.01    0.01
   0   0  -9    0.03    0.01
   0   0  -9    0.02    0.01
   0   0   9    0.04    0.02
   0   0  -9    0.04    0.02
  -1   0  -9    0.02    0.02
  -1   0  -9   -0.02    0.02
   1   0   9   -0.05    0.02
   2   0   9    0.04    0.03
  -2   0  -9    0.03    0.02
   3   0   9    0.06    0.06
  -3   0  -9   -0.01    0.03
  -4   0  -9    0.02    0.05
   4   0   9    0.00    0.09
   5   0   9    0.10    0.10
  -5   0  -9    0.01    0.06
   5  -1  -9    0.41    0.11
   5   1  -9    0.27    0.09
   4  -1  -9    0.46    0.11
  -4  -1   9    0.42    0.07
   4   1  -9    0.46    0.09
  -3  -1   9    6.35    0.19
   3  -1  -9    6.26    0.27
   3   1  -9    6.10    0.25
   2  -1  -9    9.02    0.31
  -2  -1   9    9.04    0.23
   2   1  -9    8.39    0.28
   1  -1  -9   13.72    0.38
  -1  -1   9   13.55    0.33
   1   1  -9   14.03    0.30
  -1   1   9   14.04    0.29
  -1   1   9   14.23    0.30
   1   1  -9   13.42    0.36
  -1   1   9   14.04    0.29
   0  -1  -9   45.03    0.86
   0  -1  -9   44.62    0.93
   0  -1   9   44.65    0.93
   0   1  -9   44.18    0.93
   0   1  -9   44.57    0.87
   0   1   9   43.51    0.88
  -1  -1  -9   98.91    1.88
   1  -1   9   94.13    1.88
  -1  -1  -9   96.01    1.86
  -1   1  -9   95.44    1.89
  -1   1  -9   96.35    1.84
   1   1   9   96.83    1.87
  -2  -1  -9    3.50    0.10
   2  -1   9    3.77    0.16
  -2   1  -9    3.61    0.14
   2   1   9    3.47    0.15
  -3  -1  -9    6.59    0.26
   3  -1   9    6.84    0.35
   3   1   9    7.43    0.24
   3   1   9    7.52    0.34
  -3   1  -9    7.07    0.24
   4  -1   9    7.07    0.41
  -4  -1  -9    6.89    0.29
  -4   1  -9    7.37    0.27
   4   1   9    6.62    0.38
   5  -1   9   -0.08    0.09
  -5  -1  -9   -0.04    0.06
   5   1   9    0.00    0.10
  -5   1  -9   -0.01    0.05
   5  -2  -9    0.15    0.10
   5   2  -9    0.01    0.07
   4  -2  -9    0.76    0.13
  -4  -2   9    1.12    0.13
   4   2  -9    0.81    0.12
   3  -2  -9    0.04    0.06
  -3  -2   9   -0.01    0.03
   3   2  -9    0.04    0.05
   2  -2  -9   18.32    0.52
  -2  -2   9   18.40    0.45
   2   2  -9   18.32    0.48
  -1  -2   9   -0.02    0.02
   1  -2  -9    0.04    0.04
   1   2  -9    0.03    0.03
   1   2  -9    0.02    0.02
  -1   2   9    0.02    0.02
  -1   2   9    0.02    0.01
   0  -2  -9   23.82    0.50
   0  -2  -9   25.03    0.58
   0   2  -9   24.04    0.56
   0   2   9   24.73    0.52
  -1  -2  -9   13.23    0.35
   1  -2   9   13.93    0.38
  -1  -2  -9   13.75    0.34
  -1   2  -9   13.34    0.32
   1   2   9   14.44    0.34
   1   2   9   14.12    0.32
   2  -2   9    0.33    0.09
  -2  -2  -9    0.20    0.06
   2   2   9    0.27    0.05
  -2   2  -9    0.25    0.04
   3  -2   9   13.31    0.53
  -3   2  -9   12.74    0.35
   3   2   9   13.31    0.36
   3   2   9   13.78    0.49
  -4  -2  -9    8.63    0.34
   4  -2   9    7.79    0.45
  -4   2  -9    8.31    0.28
   4   2   9    7.20    0.40
  -5  -2  -9    0.31    0.10
   5  -2   9    0.19    0.12
   5   2   9    0.45    0.15
  -5   2  -9    0.20    0.07
   5  -3  -9    3.44    0.26
  -5  -3   9    2.97    0.23
   5   3  -9    3.28    0.22
  -4  -3   9    0.05    0.06
   4  -3  -9    0.11    0.08
   4   3  -9   -0.08    0.05
  -3  -3   9    0.79    0.11
   3  -3  -9    0.67    0.12
   3   3  -9    0.71    0.10
  -2  -3   9    7.52    0.27
   2  -3  -9    7.59    0.31
   2   3  -9    7.35    0.26
  -2   3   9    7.98    0.16
  -2   3   9    7.76    0.16
   2   3  -9    7.60    0.19
   1  -3  -9  139.11    2.79
  -1  -3   9  132.52    2.70
   1   3  -9  143.20    2.75
  -1   3   9  138.17    2.60
  -1   3   9  137.37    2.61
   0  -3   9    3.37    0.16
   0  -3  -9    2.87    0.10
   0  -3  -9    2.82    0.15
   0   3  -9    2.95    0.12
   0   3   9    2.88    0.12
   1  -3   9    4.32    0.20
  -1  -3  -9    4.59    0.18
   1   3   9    4.54    0.16
  -1   3  -9    4.51    0.14
  -2  -3  -9    5.83    0.24
   2  -3   9    5.68    0.23
   2  -3   9    5.05    0.27
  -2   3  -9    5.57    0.18
   2   3   9    5.81    0.20
   2   3   9    5.67    0.14
   3  -3   9    4.77    0.31
   3  -3   9    4.37    0.20
   3   3   9    4.47    0.25
  -3   3  -9    4.09    0.16
   3   3   9    4.42    0.18
   4  -3   9    1.38    0.23
  -4  -3  -9    1.23    0.16
  -4   3  -9    1.30    0.11
   4   3   9    1.26    0.19
  -5  -3  -9    0.43    0.12
   5  -3   9    0.61    0.19
  -5   3  -9    0.59    0.09
   5   3   9    0.62    0.17
  -5  -4   9    1.23    0.19
   4  -4  -9    3.42    0.26
  -4  -4   9    2.61    0.22
   4   4  -9    2.95    0.19
   3  -4  -9   18.51    0.60
  -3  -4   9   17.32    0.54
   3   4  -9   17.70    0.50
  -2  -4   9   23.30    0.64
   2  -4  -9   23.39    0.68
  -2   4   9   24.33    0.49
   2   4  -9   25.01    0.61
  -2   4   9   23.63    0.49
   2   4  -9   23.97    0.53
  -1  -4   9   69.08    1.53
   1  -4  -9   71.37    1.57
   1   4  -9   74.62    1.45
   1   4  -9   73.16    1.52
  -1   4   9   71.50    1.41
   0  -4   9    1.09    0.12
   0  -4  -9    1.00    0.07
   0   4  -9    0.96    0.07
   0   4   9    1.06    0.08
  -1  -4  -9    9.52    0.30
   1  -4   9    9.10    0.33
   1   4   9    8.79    0.26
  -1   4  -9    9.03    0.25
  -2  -4  -9   41.28    0.95
   2  -4   9   40.68    0.94
   2  -4   9   38.90    1.06
   2   4   9   41.53    0.87
  -2   4  -9   39.58    0.83
  -2   4  -9   39.50    0.83
   3  -4   9    1.24    0.13
   3  -4   9    1.25    0.20
   3   4   9    1.29    0.10
  -3   4  -9    1.38    0.09
   3   4   9    1.58    0.17
   4  -4   9    0.21    0.14
  -4  -4  -9    0.10    0.08
  -4   4  -9    0.17    0.05
   4   4   9    0.13    0.09
  -5  -4  -9    0.01    0.07
   5  -4   9   -0.01    0.11
  -5   4  -9    0.02    0.05
  -5  -5   9   -0.05    0.09
  -4  -5   9   12.37    0.50
   4   5  -9   13.32    0.44
  -3  -5   9   33.43    0.90
   3   5  -9   33.32    0.82
  -2  -5   9    0.43    0.10
  -2   5   9    0.52    0.06
   2   5  -9    0.47    0.08
   1   5  -9   10.47    0.31
  -1   5   9   10.64    0.29
   0  -5   9   15.86    0.50
   0   5  -9   16.68    0.42
   0   5   9   17.12    0.42
   1  -5   9    1.46    0.16
   1  -5   9    1.70    0.17
  -1  -5  -9    1.45    0.12
   1   5   9    1.59    0.10
  -2  -5  -9    2.42    0.17
   2  -5   9    2.80    0.18
   2  -5   9    2.43    0.21
   2   5   9    2.46    0.14
  -2   5  -9    2.58    0.12
  -3  -5  -9    4.34    0.25
   3  -5   9    4.25    0.31
   3   5   9    4.25    0.19
  -3   5  -9    4.40    0.17
   3   5   9    4.22    0.23
  -3   5  -9    4.36    0.17
   4  -5   9    3.07    0.35
  -4  -5  -9    3.46    0.25
  -4   5  -9    3.34    0.16
   5  -5   9   -0.05    0.11
  -5  -5  -9    0.08    0.08
  -5   5  -9    0.10    0.05
  -5  -6   9    0.21    0.12
  -4  -6   9    0.11    0.09
   4   6  -9    0.02    0.06
  -3  -6   9   32.83    0.90
   3   6  -9   28.45    0.77
  -3   6   9   29.87    0.64
  -2  -6   9    2.05    0.21
  -2   6   9    2.10    0.11
   2   6  -9    2.21    0.16
   2   6  -9    2.01    0.13
   1  -6  -9    4.17    0.10
  -1   6   9    4.30    0.17
   1   6  -9    4.65    0.19
   0  -6   9    3.44    0.22
   0  -6   9    3.67    0.18
   0   6  -9    3.33    0.16
   0   6   9    3.61    0.17
  -1  -6  -9    4.42    0.21
   1  -6   9    4.21    0.24
   1  -6   9    4.28    0.24
   2  -6   9    0.09    0.08
   2  -6   9    0.13    0.07
  -2  -6  -9    0.11    0.06
   2   6   9    0.12    0.05
  -2   6  -9    0.13    0.04
  -3  -6  -9    3.34    0.24
   3  -6   9    2.56    0.30
   3   6   9    3.35    0.17
  -3   6  -9    3.20    0.15
   4  -6   9    1.47    0.26
  -4  -6  -9    1.59    0.21
  -4   6  -9    1.82    0.12
  -4   6  -9    1.69    0.12
   5  -6   9    0.27    0.17
  -5  -6  -9    0.48    0.14
  -5   6  -9    0.54    0.09
  -4  -7   9    0.80    0.18
   4   7  -9    0.95    0.14
  -3  -7   9    1.30    0.20
   3   7  -9    1.27    0.15
  -3   7   9    1.33    0.10
  -2  -7   9    0.37    0.11
  -2   7   9    0.43    0.07
   2   7  -9    0.41    0.10
  -1  -7   9    2.22    0.22
   1   7  -9    2.38    0.15
  -1   7   9    2.24    0.13
   0  -7   9    1.60    0.13
   0  -7   9    2.05    0.22
   0  -7  -9    1.57    0.12
   0   7   9    1.80    0.13
   0   7  -9    1.50    0.12
   1  -7   9    1.45    0.18
   1  -7   9    1.20    0.16
  -1  -7  -9    1.34    0.15
   2  -7   9    7.24    0.32
  -2  -7  -9    6.94    0.33
   2  -7   9    6.75    0.38
   2   7   9    7.45    0.27
  -2   7  -9    6.97    0.25
   3  -7   9    0.28    0.13
  -3  -7  -9    0.45    0.11
  -3   7  -9    0.49    0.08
   3   7   9    0.73    0.10
   4  -7   9    0.25    0.14
  -4  -7  -9    0.43    0.14
  -4   7  -9    0.53    0.08
  -4  -8   9    0.69    0.17
   4   8  -9    0.52    0.11
  -3  -8   9    0.27    0.12
  -3   8   9    0.23    0.06
   3   8  -9    0.37    0.10
  -2  -8   9    0.06    0.08
  -2   8   9    0.35    0.07
   2   8  -9    0.25    0.07
  -1  -8   9    0.00    0.06
  -1   8   9    0.02    0.05
   1   8  -9   -0.07    0.03
   0  -8  -9    1.67    0.13
   0  -8   9    1.94    0.22
   0   8  -9    1.80    0.14
   0   8   9    1.75    0.14
   1  -8   9   -0.10    0.05
  -1  -8  -9    0.07    0.05
  -1   8  -9   -0.03    0.04
   1   8   9   -0.02    0.04
  -2  -8  -9    3.00    0.23
   2  -8   9    2.42    0.28
  -2   8  -9    2.75    0.17
   2   8   9    2.81    0.17
  -3  -8  -9    0.48    0.13
   3  -8   9    0.20    0.12
  -3   8  -9    0.15    0.06
   3   8   9    0.22    0.08
   4  -8   9    0.51    0.18
  -4  -8  -9    0.46    0.14
  -4   8  -9    0.21    0.07
  -4  -9   9    0.27    0.13
  -3  -9   9    0.13    0.11
   3   9  -9    0.19    0.10
  -3   9   9    0.25    0.07
  -2  -9   9    0.02    0.09
  -2   9   9    0.16    0.06
   2   9  -9    0.09    0.06
  -1  -9   9    0.93    0.17
   1   9  -9    0.93    0.13
  -1   9   9    0.82    0.11
   0  -9   9    0.13    0.08
   0   9   9    0.05    0.06
   0   9  -9    0.20    0.08
   1  -9   9    0.23    0.11
  -1  -9  -9    0.17    0.08
  -1   9  -9    0.30    0.09
   1   9   9    0.44    0.09
  -2  -9  -9    0.00    0.08
   2  -9   9    0.09    0.10
  -2   9  -9    0.06    0.06
   2   9   9    0.04    0.06
   3  -9   9    0.57    0.17
  -3  -9  -9    0.51    0.15
   3   9   9    0.52    0.10
  -3   9  -9    0.54    0.10
  -4  -9  -9    0.50    0.16
   4  -9   9    0.36    0.16
  -4   9  -9    0.93    0.12
  -3 -10   9    0.08    0.12
  -3  10   9    0.09    0.07
   3  10  -9   -0.04    0.07
  -2 -10   9    0.01    0.09
   2  10  -9    0.12    0.06
  -2  10   9    0.01    0.05
  -1 -10   9    1.12    0.21
   1  10  -9    1.67    0.18
  -1  10   9    1.43    0.16
   0 -10   9    0.64    0.15
   0  10   9    0.49    0.10
   0  10  -9    0.36    0.10
   1 -10   9    0.36    0.13
  -1 -10  -9    0.29    0.10
  -1  10  -9    0.30    0.09
   1  10   9    0.44    0.10
   2 -10   9    2.08    0.27
  -2 -10  -9    1.88    0.24
  -2  10  -9    2.02    0.19
   2  10   9    2.29    0.18
   3 -10   9    0.23    0.14
  -3 -10  -9   -0.05    0.08
   3  10   9    0.00    0.06
  -3  10  -9   -0.03    0.06
  -2 -11   9    0.12    0.13
  -2  11   9    0.19    0.09
   2  11  -9    0.15    0.08
  -1 -11   9    0.12    0.11
  -1  11   9    0.12    0.08
   1  11  -9    0.17    0.08
   0 -11   9   -0.06    0.08
   0  11  -9    0.10    0.07
   0  11   9   -0.10    0.05
  -1  11  -9    0.40    0.11
   1  11   9    0.27    0.09
  -2 -11  -9    0.90    0.17
   2  11   9    1.17    0.15
  -2  11  -9    1.12    0.16
  -1 -12   9    0.02    0.11
   1  12  -9    0.01    0.07
  -1  12   9   -0.11    0.06
   0 -12   9    0.08    0.10
   0  12  -9    0.13    0.08
   0  12   9    0.21    0.09
   1  12   9   -0.02    0.07
  -1  12  -9    0.05    0.07
   5   0 -10    0.11    0.08
   4   0 -10    2.12    0.21
   3   0 -10    5.65    0.25
  -3   0  10    5.60    0.14
  -2   0  10   38.50    0.75
   2   0 -10   38.56    0.89
  -1   0  10   44.48    0.87
   1   0 -10   43.21    0.95
   1   0 -10   43.71    0.83
   0   0 -10    8.86    0.21
   0   0  10    8.54    0.23
   0   0 -10    8.88    0.25
   0   0 -10    8.68    0.21
   1   0  10   37.48    0.80
  -1   0 -10   38.11    0.78
  -1   0 -10   37.49    0.77
  -2   0 -10    0.21    0.03
   2   0  10    0.10    0.04
   3   0  10    0.07    0.07
   3   0  10   -0.04    0.03
  -3   0 -10    0.03    0.04
   4   0  10    2.83    0.30
  -4   0 -10    2.61    0.17
  -5   0 -10    0.35    0.09
   5   0  10    0.46    0.16
   5  -1 -10    0.25    0.10
   5   1 -10    0.31    0.10
   4  -1 -10    0.41    0.10
  -4  -1  10    0.38    0.07
   4   1 -10    0.64    0.12
   3  -1 -10    0.65    0.11
  -3  -1  10    0.75    0.07
   3   1 -10    0.91    0.11
   2  -1 -10   10.87    0.36
  -2  -1  10   10.92    0.27
   2   1 -10   10.45    0.33
  -2   1  10   11.00    0.23
  -2   1  10   10.82    0.23
   1  -1 -10   23.35    0.57
  -1  -1  10   22.79    0.51
  -1   1  10   23.41    0.48
   1   1 -10   23.33    0.56
   1   1 -10   23.08    0.48
  -1   1  10   22.90    0.46
   0  -1  10   32.63    0.71
   0  -1 -10   33.45    0.66
   0  -1 -10   32.41    0.72
   0   1  10   32.24    0.68
   0   1 -10   33.70    0.72
   1  -1  10   48.81    1.02
  -1  -1 -10   48.72    0.99
  -1  -1 -10   47.63    0.98
  -1   1 -10   51.35    0.97
  -1   1 -10   49.25    1.00
   1   1  10   49.90    0.98
   1   1  10   44.71    0.99
  -2  -1 -10   11.22    0.25
   2  -1  10   10.89    0.33
  -2  -1 -10   11.17    0.33
  -2   1 -10   11.17    0.28
   2   1  10   10.67    0.31
   3  -1  10    0.48    0.12
   3  -1  10    0.29    0.07
  -3  -1 -10    0.28    0.08
  -3   1 -10    0.37    0.06
   3   1  10    0.27    0.09
   3   1  10    0.30    0.06
   4  -1  10   14.70    0.62
  -4  -1 -10   13.96    0.44
   4   1  10   13.74    0.58
  -4   1 -10   13.74    0.41
  -5  -1 -10    1.11    0.16
   5  -1  10    0.81    0.21
  -5   1 -10    0.98    0.13
   5   1  10    1.12    0.23
   5  -2 -10   -0.05    0.06
   5   2 -10   -0.03    0.07
  -4  -2  10    1.12    0.13
   4  -2 -10    1.23    0.18
   4   2 -10    1.19    0.15
  -3  -2  10   -0.02    0.03
   3  -2 -10   -0.01    0.06
   3   2 -10    0.00    0.04
  -2  -2  10    0.85    0.09
   2  -2 -10    0.74    0.11
  -2   2  10    0.76    0.03
   2   2 -10    0.69    0.09
  -2   2  10    0.78    0.03
  -1  -2  10    6.97    0.23
   1  -2 -10    7.09    0.26
  -1   2  10    6.96    0.18
  -1   2  10    7.12    0.18
   1   2 -10    6.82    0.24
   1   2 -10    6.94    0.19
   0  -2 -10    7.21    0.24
   0  -2 -10    7.28    0.18
   0   2  10    7.07    0.20
   0   2 -10    7.58    0.24
  -1  -2 -10    1.42    0.09
  -1  -2 -10    1.17    0.08
   1  -2  10    1.12    0.11
   1   2  10    1.07    0.07
   1   2  10    1.33    0.08
  -1   2 -10    1.27    0.07
  -1   2 -10    1.28    0.07
   2  -2  10   24.92    0.72
  -2  -2 -10   24.43    0.60
   2  -2  10   24.43    0.62
   2   2  10   25.23    0.58
  -2   2 -10   25.79    0.58
   3  -2  10    2.91    0.24
   3   2  10    2.81    0.14
  -3   2 -10    2.80    0.14
   3   2  10    2.39    0.19
   4  -2  10   19.58    0.76
  -4  -2 -10   20.39    0.59
  -4   2 -10   20.14    0.52
   4   2  10   20.02    0.72
   5  -2  10    0.49    0.18
  -5  -2 -10    0.45    0.11
  -5   2 -10    0.41    0.09
   5   2  10    0.36    0.14
  -5  -3  10    0.62    0.13
   5  -3 -10    0.65    0.15
   5   3 -10    0.83    0.13
   4  -3 -10    0.06    0.08
  -4  -3  10    0.01    0.06
   4   3 -10    0.02    0.06
   3  -3 -10    0.01    0.06
  -3  -3  10   -0.06    0.04
   3   3 -10   -0.06    0.04
   2  -3 -10    4.19    0.22
  -2  -3  10    4.47    0.20
  -2   3  10    4.42    0.12
  -2   3  10    4.24    0.10
   2   3 -10    4.31    0.13
   2   3 -10    4.52    0.20
   1  -3 -10   22.72    0.59
  -1  -3  10   21.61    0.55
  -1   3  10   21.21    0.47
   1   3 -10   21.14    0.54
   0  -3  10    5.48    0.22
   0  -3 -10    5.01    0.15
   0  -3 -10    4.88    0.20
   0   3  10    5.05    0.17
   0   3 -10    5.15    0.17
  -1  -3 -10    2.54    0.13
  -1  -3 -10    2.59    0.13
   1  -3  10    2.53    0.15
  -1   3 -10    2.43    0.10
   1   3  10    2.61    0.12
   2  -3  10   33.35    0.92
  -2  -3 -10   34.31    0.80
   2  -3  10   35.31    0.82
   2   3  10   34.63    0.69
  -2   3 -10   33.07    0.72
   2   3  10   34.61    0.75
   3  -3  10    8.07    0.41
   3   3  10    8.23    0.27
   3   3  10    8.06    0.35
  -3   3 -10    7.85    0.25
  -4  -3 -10    1.20    0.16
   4  -3  10    1.55    0.25
   4   3  10    1.34    0.21
  -4   3 -10    1.49    0.12
   5  -3  10   -0.07    0.10
  -5  -3 -10    0.13    0.08
  -5   3 -10    0.08    0.05
   5   3  10   -0.03    0.09
  -5  -4  10    2.28    0.25
  -4  -4  10    2.02    0.22
   4  -4 -10    2.29    0.25
   4   4 -10    2.41    0.18
  -3  -4  10    1.89    0.19
   3  -4 -10    2.44    0.24
   3   4 -10    1.83    0.15
  -2  -4  10    2.79    0.18
   2  -4 -10    2.62    0.20
   2   4 -10    2.48    0.11
   2   4 -10    2.66    0.15
  -2   4  10    2.61    0.10
  -1  -4  10   23.27    0.62
   1  -4 -10   22.70    0.63
   1   4 -10   22.56    0.58
  -1   4  10   23.22    0.51
   1   4 -10   22.69    0.53
   0  -4  10    0.42    0.09
   0  -4 -10    0.17    0.06
   0   4 -10    0.13    0.04
   0   4  10    0.08    0.04
   1  -4  10    3.47    0.19
  -1  -4 -10    3.47    0.16
  -1   4 -10    3.62    0.14
   1   4  10    3.37    0.15
   2  -4  10   23.27    0.61
   2  -4  10   21.18    0.68
  -2  -4 -10   21.35    0.59
  -2   4 -10   21.80    0.51
  -2   4 -10   22.82    0.51
   2   4  10   22.53    0.54
  -3  -4 -10    0.33    0.08
   3  -4  10    0.46    0.15
   3   4  10    0.30    0.06
   3   4  10    0.44    0.10
  -3   4 -10    0.48    0.07
   4  -4  10    4.99    0.38
  -4  -4 -10    5.19    0.29
  -4   4 -10    5.00    0.20
   4   4  10    4.80    0.30
  -5  -4 -10    0.73    0.15
   5  -4  10    0.93    0.22
  -5   4 -10    1.31    0.13
  -5  -5  10    0.05    0.09
  -4  -5  10    3.04    0.28
   4   5 -10    2.27    0.18
  -3  -5  10   19.64    0.63
   3   5 -10   19.87    0.57
   2  -5 -10   -0.04    0.05
  -2  -5  10    0.00    0.05
  -2   5  10    0.05    0.03
   2   5 -10    0.02    0.05
  -1   5  10    1.96    0.11
   1   5 -10    2.12    0.12
   1  -5  10    2.31    0.17
  -1  -5 -10    2.10    0.14
   1  -5  10    1.99    0.16
  -1   5 -10    2.09    0.11
   2  -5  10    1.41    0.16
  -2  -5 -10    1.31    0.15
   2  -5  10    1.23    0.18
   2   5  10    1.32    0.10
  -3  -5 -10    0.06    0.06
   3  -5  10   -0.11    0.07
   3   5  10    0.03    0.06
  -3   5 -10    0.02    0.03
  -3   5 -10   -0.01    0.04
   3   5  10   -0.01    0.04
   4  -5  10    0.05    0.11
  -4  -5 -10    0.30    0.10
  -4   5 -10    0.36    0.07
   5  -5  10    0.26    0.16
  -5  -5 -10    0.31    0.12
  -5   5 -10    0.37    0.08
  -5  -6  10    0.41    0.15
  -4  -6  10    1.59    0.22
   4   6 -10    1.83    0.18
  -3  -6  10    1.07    0.18
   3   6 -10    0.71    0.11
  -2  -6  10    2.83    0.22
   2   6 -10    2.75    0.18
  -2   6  10    3.00    0.14
   2   6 -10    3.01    0.15
  -1   6  10    0.06    0.04
   1   6 -10    0.02    0.04
   0  -6  10   -0.03    0.04
   0   6  10   -0.01    0.03
   0   6 -10    0.00    0.03
   1  -6  10    3.10    0.20
  -1  -6 -10    3.47    0.19
   1  -6  10    3.41    0.22
   2  -6  10    3.92    0.28
   2  -6  10    4.16    0.24
  -2  -6 -10    3.55    0.22
  -2   6 -10    3.61    0.16
   2   6  10    3.89    0.18
  -3  -6 -10    3.15    0.23
   3  -6  10    2.63    0.30
  -3   6 -10    2.88    0.14
   3   6  10    3.04    0.17
   4  -6  10    0.81    0.20
  -4  -6 -10    0.95    0.16
  -4   6 -10    0.84    0.10
  -4   6 -10    1.14    0.11
  -5  -6 -10    0.08    0.10
   5  -6  10    0.07    0.15
  -5   6 -10    0.21    0.07
  -4  -7  10    0.63    0.17
   4   7 -10    0.63    0.11
  -3  -7  10    0.33    0.12
  -3   7  10    0.34    0.06
   3   7 -10    0.36    0.09
  -2  -7  10    0.17    0.09
   2   7 -10    0.39    0.10
  -2   7  10    0.40    0.07
   2   7 -10    0.46    0.09
  -1  -7  10    1.76    0.20
  -1   7  10    1.78    0.12
   1   7 -10    1.69    0.13
   0  -7  10    0.11    0.08
   0  -7 -10    0.06    0.04
   0  -7  10    0.10    0.06
   0   7  10    0.05    0.05
   0   7 -10    0.20    0.06
   1  -7  10   11.56    0.45
  -1  -7 -10   11.40    0.39
   1  -7  10   11.69    0.45
  -1   7 -10   11.35    0.35
   1   7  10   11.95    0.37
  -2  -7 -10    2.58    0.20
   2  -7  10    2.25    0.26
   2  -7  10    2.72    0.21
  -2   7 -10    2.30    0.14
   2   7  10    2.71    0.16
   3  -7  10    0.87    0.19
  -3  -7 -10    0.64    0.13
   3   7  10    0.89    0.12
  -3   7 -10    0.74    0.10
   4  -7  10    0.25    0.15
  -4  -7 -10    0.21    0.11
  -4   7 -10    0.24    0.07
  -4  -8  10   -0.11    0.10
   4   8 -10   -0.05    0.06
  -3  -8  10    0.03    0.09
  -3   8  10    0.06    0.05
   3   8 -10   -0.01    0.06
  -2  -8  10    0.39    0.13
  -2   8  10    0.39    0.08
   2   8 -10    0.27    0.07
  -1  -8  10    7.34    0.39
  -1   8  10    7.50    0.28
   1   8 -10    7.63    0.30
   0  -8 -10    1.92    0.13
   0  -8  10    1.74    0.21
   0   8  10    1.99    0.14
   0   8 -10    2.07    0.15
  -1  -8 -10    2.89    0.19
   1  -8  10    2.59    0.26
   1   8  10    2.60    0.17
  -1   8 -10    2.28    0.16
   2  -8  10   11.96    0.53
  -2  -8 -10   12.10    0.46
  -2   8 -10   11.78    0.38
   2   8  10   12.56    0.40
   3  -8  10    3.60    0.37
  -3  -8 -10    3.71    0.27
   3   8  10    3.49    0.20
  -3   8 -10    3.40    0.18
  -4  -8 -10    0.30    0.13
   4  -8  10    0.29    0.17
  -4   8 -10    0.39    0.08
  -3  -9  10   -0.12    0.08
  -3   9  10    0.01    0.05
   3   9 -10   -0.03    0.07
  -2  -9  10    0.31    0.12
   2   9 -10    0.72    0.12
  -2   9  10    0.64    0.10
  -1  -9  10    1.29    0.21
  -1   9  10    1.37    0.15
   1   9 -10    1.62    0.17
   0  -9  10    0.10    0.08
   0   9  10    0.29    0.08
   0   9 -10    0.08    0.07
   1  -9  10   -0.06    0.06
  -1  -9 -10   -0.07    0.05
   1   9  10    0.10    0.06
  -1   9 -10    0.06    0.06
  -2  -9 -10    0.22    0.09
   2  -9  10    0.16    0.11
  -2   9 -10    0.23    0.08
   2   9  10    0.27    0.08
   3  -9  10    0.88    0.20
  -3  -9 -10    1.23    0.19
   3   9  10    0.97    0.13
  -3   9 -10    1.05    0.13
  -3 -10  10   -0.05    0.09
  -3  10  10    0.10    0.07
   3  10 -10    0.02    0.08
  -2 -10  10    0.90    0.21
   2  10 -10    1.28    0.15
  -2  10  10    1.34    0.15
  -1 -10  10    0.24    0.12
  -1  10  10    0.04    0.06
   1  10 -10    0.11    0.07
   0 -10  10    1.31    0.21
   0  10 -10    1.92    0.20
   0  10  10    1.95    0.16
   1 -10  10    0.16    0.10
  -1 -10 -10    0.07    0.07
  -1  10 -10    0.09    0.07
   1  10  10    0.08    0.07
   2 -10  10    0.96    0.20
  -2 -10 -10    0.94    0.17
   2  10  10    0.89    0.13
  -2  10 -10    1.06    0.14
   3 -10  10    0.53    0.17
  -3 -10 -10    0.49    0.14
   3  10  10    0.44    0.10
  -3  10 -10    0.59    0.11
  -2 -11  10    0.00    0.11
  -2  11  10    0.10    0.07
  -1 -11  10    0.00    0.09
  -1  11  10   -0.02    0.06
   1  11 -10    0.20    0.09
   0 -11  10   -0.05    0.08
   0  11 -10    0.07    0.07
   0  11  10    0.05    0.07
  -1  11 -10    1.07    0.16
   1  11  10    0.92    0.15
  -2 -11 -10    0.13    0.09
   2  11  10    0.01    0.07
  -2  11 -10    0.06    0.08
  -1 -12  10    0.02    0.11
   1  12 -10    0.11    0.09
  -1  12  10    0.07    0.08
   0 -12  10    0.09    0.11
   0  12 -10   -0.05    0.07
   0  12  10    0.00    0.07
   1  12  10   -0.04    0.07
  -1  12 -10   -0.04    0.07
   5   0 -11   -0.06    0.07
   4   0 -11   -0.04    0.05
   3   0 -11   -0.01    0.05
  -3   0  11    0.02    0.02
  -2   0  11    0.00    0.02
   2   0 -11   -0.04    0.03
  -1   0  11   -0.02    0.02
   1   0 -11   -0.01    0.01
   1   0 -11    0.01    0.03
   0   0 -11    0.12    0.04
   0   0  11    0.10    0.03
  -1   0 -11   -0.01    0.02
  -1   0 -11   -0.02    0.02
   1   0  11   -0.03    0.03
   2   0  11   -0.04    0.03
  -2   0 -11    0.00    0.02
  -2   0 -11   -0.06    0.02
  -3   0 -11   -0.02    0.03
   3   0  11   -0.04    0.03
   3   0  11    0.00    0.05
   4   0  11   -0.09    0.07
  -4   0 -11   -0.02    0.05
  -5   0 -11   -0.02    0.06
   5   0  11    0.07    0.11
   5  -1 -11   -0.01    0.07
   5   1 -11    0.07    0.08
   4  -1 -11    0.09    0.08
  -4  -1  11    0.05    0.04
   4   1 -11    0.04    0.06
   3  -1 -11    0.10    0.06
  -3  -1  11    0.02    0.03
   3   1 -11    0.01    0.04
   2  -1 -11   27.27    0.70
  -2  -1  11   27.27    0.59
  -2   1  11   27.10    0.54
   2   1 -11   27.96    0.68
   1  -1 -11   27.05    0.66
  -1  -1  11   26.68    0.60
  -1   1  11   28.05    0.57
   1   1 -11   28.12    0.56
   1   1 -11   27.26    0.65
   0  -1 -11    4.86    0.14
   0  -1  11    4.61    0.17
   0  -1 -11    4.98    0.18
   0   1 -11    4.82    0.18
   0   1  11    4.54    0.15
   1  -1  11    1.54    0.11
  -1  -1 -11    1.62    0.09
  -1  -1 -11    1.58    0.09
   1   1  11    1.78    0.10
  -1   1 -11    1.44    0.08
  -1   1 -11    1.60    0.09
   2  -1  11   70.20    1.45
  -2  -1 -11   68.31    1.42
  -2  -1 -11   70.57    1.37
  -2   1 -11   69.87    1.40
   2   1  11   70.53    1.42
   3  -1  11    5.73    0.33
   3  -1  11    5.89    0.24
  -3   1 -11    6.08    0.17
   3   1  11    5.97    0.32
   3   1  11    6.03    0.23
  -3   1 -11    6.46    0.23
   4  -1  11    4.43    0.34
  -4  -1 -11    4.97    0.24
   4   1  11    4.40    0.32
  -4   1 -11    4.57    0.21
  -5  -1 -11    2.44    0.19
   5  -1  11    2.21    0.31
  -5   1 -11    2.02    0.16
   5   1  11    2.14    0.30
   5  -2 -11    0.23    0.12
   5   2 -11    0.38    0.11
   4  -2 -11    0.84    0.15
  -4  -2  11    0.87    0.12
   4   2 -11    0.69    0.12
   3  -2 -11    0.80    0.13
  -3  -2  11    0.79    0.09
   3   2 -11    0.86    0.12
  -2  -2  11    3.61    0.16
   2  -2 -11    3.36    0.19
  -2   2  11    3.39    0.09
  -2   2  11    3.49    0.10
   2   2 -11    3.80    0.18
  -1  -2  11    0.04    0.03
   1  -2 -11   -0.01    0.04
  -1   2  11    0.00    0.02
   1   2 -11   -0.05    0.03
   1   2 -11    0.01    0.02
   0  -2 -11    0.41    0.06
   0  -2 -11    0.51    0.04
   0   2 -11    0.56    0.07
   0   2 -11    0.42    0.05
   0   2  11    0.40    0.05
  -1  -2 -11    2.33    0.11
   1  -2  11    2.31    0.14
  -1  -2 -11    2.18    0.11
  -1   2 -11    1.97    0.11
  -1   2 -11    2.20    0.09
   1   2  11    2.20    0.11
  -1   2 -11    2.04    0.09
  -2  -2 -11   10.36    0.33
  -2  -2 -11   10.80    0.26
   2  -2  11   10.74    0.35
   2   2  11   11.18    0.31
   3  -2  11    0.22    0.10
   3  -2  11    0.28    0.07
  -3   2 -11    0.19    0.05
   3   2  11    0.36    0.10
   3   2  11    0.22    0.06
   4  -2  11    2.85    0.32
  -4  -2 -11    2.96    0.20
  -4   2 -11    2.67    0.16
   4   2  11    2.82    0.25
  -5  -2 -11    0.68    0.13
   5  -2  11    0.39    0.17
  -5   2 -11    0.71    0.11
   5   2  11    0.60    0.18
   5  -3 -11    4.36    0.32
   5   3 -11    4.08    0.25
  -4  -3  11   11.32    0.41
   4  -3 -11   10.90    0.46
   4   3 -11   10.99    0.40
  -3  -3  11    2.02    0.15
   3  -3 -11    2.35    0.19
   3   3 -11    1.88    0.14
  -2  -3  11    9.45    0.32
   2  -3 -11    9.68    0.37
   2   3 -11    9.67    0.32
  -2   3  11    9.50    0.21
   2   3 -11    9.80    0.23
  -2   3  11    9.67    0.23
  -1  -3  11    0.48    0.08
   1  -3 -11    0.35    0.08
  -1   3  11    0.33    0.05
   1   3 -11    0.44    0.07
   0  -3 -11   30.21    0.62
   0  -3 -11   30.04    0.72
   0  -3  11   30.99    0.76
   0   3 -11   28.30    0.64
   0   3 -11   30.63    0.71
   0   3  11   30.39    0.65
  -1  -3 -11   18.55    0.47
  -1  -3 -11   18.43    0.46
   1  -3  11   18.91    0.52
   1   3  11   19.07    0.45
  -1   3 -11   18.46    0.43
   2  -3  11    5.71    0.29
   2  -3  11    5.65    0.25
  -2  -3 -11    5.88    0.24
   2   3  11    5.58    0.21
   2   3  11    5.51    0.15
   3  -3  11    0.07    0.06
   3  -3  11    0.20    0.10
  -3   3 -11    0.05    0.04
   3   3  11    0.08    0.04
   3   3  11    0.00    0.05
   4  -3  11    2.24    0.30
  -4  -3 -11    1.89    0.19
   4   3  11    2.32    0.26
  -4   3 -11    2.21    0.14
  -5  -3 -11    1.28    0.18
   5  -3  11    1.25    0.26
  -5   3 -11    1.02    0.12
   5   3  11    1.12    0.21
   5  -4 -11    0.05    0.09
  -5  -4  11    0.09    0.09
   5   4 -11   -0.10    0.06
   4  -4 -11    0.72    0.16
  -4  -4  11    0.92    0.15
   4   4 -11    0.81    0.12
   3  -4 -11    2.78    0.22
  -3  -4  11    2.58    0.20
   3   4 -11    3.07    0.19
   2  -4 -11    2.03    0.20
  -2  -4  11    2.00    0.16
  -2   4  11    1.96    0.09
   2   4 -11    1.87    0.10
   2   4 -11    2.08    0.14
   1  -4 -11    0.31    0.08
  -1  -4  11    0.40    0.09
   1   4 -11    0.38    0.07
  -1   4  11    0.29    0.05
   1   4 -11    0.37    0.06
   0  -4  11    0.03    0.05
   0  -4 -11   -0.03    0.04
   0   4 -11    0.04    0.03
   0   4  11   -0.04    0.02
   1  -4  11   14.62    0.46
  -1  -4 -11   15.07    0.40
   1   4  11   14.20    0.39
  -1   4 -11   15.34    0.37
  -2  -4 -11    0.03    0.05
   2  -4  11    0.01    0.05
   2  -4  11    0.02    0.05
   2   4  11    0.00    0.03
   3  -4  11    1.44    0.15
  -3  -4 -11    1.54    0.17
   3  -4  11    1.56    0.23
  -3   4 -11    1.34    0.10
   3   4  11    1.52    0.12
   3   4  11    1.26    0.16
  -4  -4 -11    0.08    0.07
   4  -4  11   -0.17    0.07
  -4   4 -11    0.08    0.05
   4   4  11    0.07    0.08
   5  -4  11   -0.06    0.10
  -5  -4 -11    0.03    0.08
  -5   4 -11   -0.05    0.04
  -5  -5  11    0.47    0.15
  -4  -5  11    0.32    0.11
   4   5 -11    0.12    0.07
   3  -5 -11    1.23    0.19
  -3  -5  11    1.66    0.20
   3   5 -11    1.66    0.17
   2  -5 -11    0.65    0.13
  -2  -5  11    0.79    0.14
  -2   5  11    0.73    0.07
   2   5 -11    0.62    0.10
   1  -5 -11    0.76    0.12
  -1   5  11    0.68    0.08
   1   5 -11    0.93    0.12
   1   5 -11    0.81    0.09
   0  -5  11    3.47    0.22
   0   5 -11    3.77    0.16
   0   5  11    3.73    0.16
   1  -5  11    0.28    0.08
  -1  -5 -11    0.20    0.06
   1  -5  11    0.38    0.09
  -1   5 -11    0.22    0.05
   2  -5  11    0.22    0.08
   2  -5  11    0.38    0.11
  -2  -5 -11    0.31    0.08
   2   5  11    0.30    0.06
   3  -5  11   10.84    0.52
  -3  -5 -11   10.62    0.41
   3   5  11   10.89    0.41
  -3   5 -11   11.46    0.32
  -3   5 -11   10.71    0.32
   3   5  11   10.94    0.34
   4  -5  11    1.93    0.29
  -4  -5 -11    1.69    0.19
  -4   5 -11    1.59    0.12
   5  -5  11    1.36    0.27
  -5  -5 -11    1.16    0.18
  -5   5 -11    1.14    0.12
  -5  -6  11    0.20    0.12
  -4  -6  11    0.68    0.15
   4   6 -11    0.92    0.14
  -3  -6  11    5.47    0.33
   3   6 -11    6.00    0.28
  -2  -6  11    8.27    0.38
   2   6 -11    7.44    0.26
   2   6 -11    8.17    0.32
  -2   6  11    7.65    0.24
   1   6 -11    8.02    0.28
  -1   6  11    8.50    0.27
   0  -6  11    0.18    0.08
   0   6 -11    0.23    0.06
   0   6  11    0.20    0.05
  -1  -6 -11    0.02    0.05
   1  -6  11    0.02    0.05
   1  -6  11    0.07    0.06
  -1   6 -11    0.09    0.04
   2  -6  11    3.74    0.25
  -2  -6 -11    3.63    0.22
   2  -6  11    3.69    0.27
  -2   6 -11    3.79    0.17
   2   6  11    3.92    0.19
   3  -6  11   -0.03    0.09
  -3  -6 -11    0.06    0.08
   3   6  11   -0.01    0.04
  -3   6 -11   -0.01    0.04
   4  -6  11    1.23    0.25
  -4  -6 -11    1.02    0.17
  -4   6 -11    0.92    0.10
  -4   6 -11    0.98    0.10
  -5  -6 -11    0.19    0.11
  -5   6 -11    0.24    0.07
  -5   6 -11    0.42    0.08
  -4  -7  11    0.00    0.09
   4   7 -11    0.10    0.07
  -3  -7  11    0.58    0.16
   3   7 -11    0.45    0.11
  -2  -7  11    0.30    0.12
  -2   7  11    0.36    0.07
   2   7 -11    0.38    0.09
   2   7 -11    0.31    0.07
  -1  -7  11    0.02    0.06
   1   7 -11   -0.01    0.04
  -1   7  11   -0.01    0.04
   0  -7  11    2.43    0.24
   0  -7 -11    1.74    0.11
   0  -7  11    1.57    0.16
   0   7  11    1.46    0.12
   0   7 -11    1.66    0.13
   1  -7  11    3.90    0.26
  -1  -7 -11    3.96    0.21
   1   7  11    4.12    0.20
  -1   7 -11    3.81    0.19
   2  -7  11    1.86    0.24
  -2  -7 -11    1.78    0.19
   2  -7  11    1.82    0.20
   2   7  11    1.94    0.14
  -2   7 -11    1.77    0.13
  -3  -7 -11    4.54    0.28
   3  -7  11    4.42    0.35
  -3   7 -11    4.53    0.20
   3   7  11    4.49    0.22
  -4  -7 -11    0.12    0.10
   4  -7  11    0.19    0.15
  -4   7 -11    0.17    0.06
  -4  -8  11    0.56    0.16
   4   8 -11    0.98    0.15
  -3  -8  11    1.79    0.26
   3   8 -11    1.25    0.17
  -2  -8  11    0.93    0.17
  -2   8  11    0.93    0.11
   2   8 -11    0.92    0.14
   2   8 -11    1.00    0.13
  -1  -8  11    0.09    0.09
  -1   8  11    0.07    0.05
   1   8 -11    0.03    0.06
   0  -8  11    1.30    0.19
   0   8  11    1.56    0.15
   0   8 -11    1.31    0.15
   1  -8  11    0.10    0.08
  -1  -8 -11    0.03    0.06
   1   8  11    0.01    0.04
  -1   8 -11   -0.03    0.05
  -2  -8 -11   10.43    0.42
   2  -8  11    9.93    0.49
   2   8  11   10.91    0.36
  -2   8 -11   10.81    0.36
  -3  -8 -11   -0.10    0.07
   3  -8  11    0.03    0.11
   3   8  11    0.03    0.06
  -3   8 -11    0.08    0.06
   4  -8  11    0.02    0.12
  -4  -8 -11    0.11    0.10
  -4   8 -11   -0.02    0.05
  -3  -9  11   -0.07    0.08
   3   9 -11   -0.05    0.06
  -3   9  11    0.03    0.05
  -2  -9  11    0.01    0.09
   2   9 -11    0.08    0.06
   2   9 -11    0.10    0.08
  -2   9  11    0.04    0.05
  -1  -9  11    0.83    0.18
  -1   9  11    0.61    0.10
   1   9 -11    0.80    0.12
   0  -9  11    1.20    0.20
   0   9  11    1.41    0.15
   0   9 -11    1.46    0.17
  -1  -9 -11   -0.01    0.06
   1  -9  11    0.06    0.08
   1  -9  11    0.12    0.08
   1   9  11    0.04    0.05
  -1   9 -11    0.11    0.06
   2  -9  11    0.28    0.13
  -2  -9 -11    0.23    0.10
  -2   9 -11    0.45    0.10
   2   9  11    0.41    0.09
   3  -9  11    0.25    0.14
  -3  -9 -11    0.05    0.09
   3   9  11    0.03    0.06
  -3   9 -11    0.05    0.06
  -3 -10  11    0.23    0.13
   3  10 -11    0.14    0.09
  -3  10  11    0.11    0.07
  -2 -10  11   -0.02    0.10
  -2  10  11    0.02    0.06
  -1 -10  11   -0.05    0.07
  -1  10  11    0.00    0.06
   1  10 -11    0.05    0.06
   0 -10  11    0.85    0.17
   0  10 -11    0.73    0.13
   0  10  11    0.91    0.14
   1 -10  11    0.15    0.10
   1  10  11    0.38    0.10
  -1  10 -11    0.29    0.09
  -2 -10 -11    0.37    0.11
   2 -10  11    0.33    0.13
   2  10  11    0.29    0.09
  -2  10 -11    0.41    0.10
   3 -10  11    0.09    0.13
  -3 -10 -11    0.16    0.10
   3  10  11   -0.02    0.06
  -3  10 -11    0.06    0.07
  -2 -11  11    0.04    0.09
  -2  11  11   -0.06    0.06
  -1 -11  11   -0.06    0.09
   1  11 -11    0.20    0.08
  -1  11  11    0.07    0.07
   0 -11  11   -0.06    0.08
   0  11  11   -0.07    0.06
   0  11 -11    0.04    0.07
  -1  11 -11    0.17    0.09
   1  11  11    0.00    0.07
  -2 -11 -11   -0.08    0.08
   2  11  11   -0.02    0.06
  -2  11 -11    0.00    0.07
   0 -12  11    0.17    0.12
   0  12  11    0.26    0.10
   0  12 -11    0.06    0.08
   5   0 -12    0.10    0.10
   4   0 -12    6.64    0.32
   3   0 -12    7.31    0.31
  -3   0  12    7.94    0.20
  -2   0  12    0.13    0.03
   2   0 -12    0.14    0.06
  -1   0  12    9.58    0.25
   1   0 -12    9.14    0.30
   1   0 -12    9.42    0.21
   0   0  12    0.42    0.06
   0   0 -12    0.60    0.07
  -1   0 -12   25.34    0.55
   1   0  12   25.56    0.59
  -1   0 -12   25.43    0.57
   2   0  12    9.10    0.29
  -2   0 -12    8.82    0.23
  -2   0 -12    8.79    0.27
   3   0  12    3.28    0.24
   3   0  12    3.23    0.17
  -4   0 -12    3.97    0.21
   4   0  12    4.47    0.33
  -5   0 -12   -0.06    0.06
   5   0  12   -0.10    0.08
   5  -1 -12   -0.09    0.07
   5   1 -12    0.03    0.08
   4  -1 -12    0.01    0.07
   4   1 -12    0.03    0.06
   3  -1 -12    8.65    0.35
  -3  -1  12    8.80    0.26
   3   1 -12    8.61    0.33
  -3   1  12    8.81    0.19
  -2  -1  12   13.89    0.35
   2  -1 -12   13.97    0.44
  -2   1  12   13.57    0.30
   2   1 -12   13.52    0.41
   1  -1 -12   28.30    0.69
  -1  -1  12   28.78    0.63
   1  -1 -12   28.55    0.54
   1   1 -12   29.05    0.59
   1   1 -12   28.51    0.68
  -1   1  12   28.68    0.60
   0  -1 -12    4.63    0.18
   0  -1  12    4.55    0.17
   0   1 -12    4.56    0.18
   0   1  12    4.55    0.16
  -1  -1 -12   22.03    0.49
   1  -1  12   21.44    0.53
  -1  -1 -12   22.00    0.50
  -1   1 -12   20.98    0.48
  -1   1 -12   21.24    0.50
   1   1  12   21.16    0.50
  -2  -1 -12    3.32    0.16
  -2  -1 -12    3.50    0.12
   2  -1  12    2.94    0.16
   2   1  12    3.28    0.16
  -2   1 -12    3.30    0.13
   3  -1  12   -0.05    0.05
   3  -1  12    0.04    0.05
   3   1  12    0.02    0.04
   3   1  12    0.10    0.07
  -3   1 -12    0.03    0.04
   4  -1  12    0.03    0.08
  -4  -1 -12   -0.02    0.05
  -4   1 -12    0.15    0.06
   4   1  12    0.16    0.11
  -5  -1 -12    0.11    0.08
   5  -1  12    0.15    0.14
  -5   1 -12    0.10    0.07
   5   1  12   -0.02    0.09
   5  -2 -12    0.80    0.17
   5   2 -12    0.65    0.14
   4  -2 -12    1.08    0.17
  -4  -2  12    1.49    0.15
   4   2 -12    1.11    0.15
  -3  -2  12    0.48    0.08
   3  -2 -12    0.66    0.12
   3   2 -12    0.49    0.09
  -2  -2  12    0.40    0.07
   2  -2 -12    0.49    0.09
   2   2 -12    0.49    0.08
  -2   2  12    0.47    0.04
  -2   2  12    0.52    0.03
  -2   2  12    0.47    0.03
  -1  -2  12    5.73    0.21
   1  -2 -12    5.44    0.24
  -1   2  12    5.62    0.17
   1   2 -12    5.73    0.17
   1   2 -12    5.99    0.22
   0  -2 -12    1.34    0.10
   0   2  12    1.46    0.08
   0   2 -12    1.48    0.08
   0   2 -12    1.47    0.10
  -1  -2 -12    1.78    0.10
  -1  -2 -12    1.62    0.10
   1  -2  12    1.74    0.13
  -1   2 -12    1.83    0.09
  -1   2 -12    1.88    0.09
  -1   2 -12    1.70    0.10
   1   2  12    1.75    0.10
   2  -2  12    9.44    0.32
  -2  -2 -12    9.26    0.29
  -2  -2 -12    8.90    0.24
   2   2  12    8.79    0.28
   3  -2  12    8.30    0.31
   3  -2  12    9.00    0.43
   3   2  12    8.25    0.28
  -3   2 -12    8.00    0.27
   3   2  12    8.71    0.38
  -4  -2 -12    3.18    0.21
   4  -2  12    3.40    0.37
  -4   2 -12    3.45    0.18
   4   2  12    3.45    0.29
   5  -2  12    2.13    0.32
  -5  -2 -12    1.77    0.19
  -5   2 -12    2.05    0.16
   5   2  12    1.91    0.28
   5  -3 -12    2.31    0.27
   5   3 -12    2.10    0.21
   4  -3 -12    8.53    0.41
  -4  -3  12    8.45    0.35
   4   3 -12    7.88    0.34
   3  -3 -12   10.72    0.43
  -3  -3  12   11.19    0.38
   3   3 -12   10.76    0.38
  -2  -3  12    0.51    0.09
   2  -3 -12    0.33    0.09
   2   3 -12    0.51    0.05
  -2   3  12    0.58    0.05
   2   3 -12    0.48    0.09
  -1  -3  12   25.57    0.66
   1  -3 -12   27.06    0.70
   1   3 -12   26.92    0.66
  -1   3  12   27.07    0.57
   0  -3 -12   14.25    0.41
   0   3 -12   13.73    0.39
   0   3  12   13.60    0.35
   0   3 -12   13.61    0.34
  -1  -3 -12    5.09    0.19
   1  -3  12    4.94    0.23
  -1  -3 -12    5.43    0.20
   1   3  12    5.23    0.19
  -1   3 -12    5.27    0.17
   2  -3  12   -0.02    0.05
   2  -3  12    0.03    0.05
  -2  -3 -12   -0.02    0.04
   2   3  12   -0.05    0.03
  -4  -3 -12    2.26    0.19
   4  -3  12    2.54    0.33
  -4   3 -12    2.15    0.14
   4   3  12    1.73    0.24
   5  -3  12   -0.02    0.12
  -5  -3 -12   -0.08    0.06
   5   3  12   -0.07    0.09
  -5   3 -12    0.01    0.05
  -5  -4  12    0.88    0.17
   5  -4 -12    0.89    0.19
   5   4 -12    0.93    0.15
   4  -4 -12    2.98    0.30
  -4  -4  12    2.63    0.21
   4   4 -12    2.69    0.19
   3  -4 -12    2.87    0.23
  -3  -4  12    2.83    0.20
   3   4 -12    2.80    0.19
   2  -4 -12    3.27    0.22
  -2  -4  12    3.04    0.20
   2   4 -12    3.16    0.18
  -2   4  12    2.95    0.12
   2   4 -12    3.23    0.13
  -1  -4  12    6.31    0.28
   1  -4 -12    6.50    0.29
   1   4 -12    6.61    0.26
  -1   4  12    6.40    0.20
   1   4 -12    6.95    0.23
   0  -4  12    0.22    0.07
   0  -4 -12    0.25    0.07
   0   4  12    0.13    0.04
   0   4 -12    0.13    0.04
  -1  -4 -12    0.05    0.04
   1  -4  12    0.01    0.04
  -1   4 -12    0.10    0.03
   2  -4  12    0.21    0.07
  -2  -4 -12    0.33    0.08
   2  -4  12    0.27    0.09
   2   4  12    0.30    0.06
  -3  -4 -12   34.28    0.86
   3  -4  12   33.37    1.03
   3  -4  12   32.74    0.84
  -3   4 -12   33.35    0.75
   3   4  12   33.43    0.78
   4  -4  12    0.25    0.13
  -4  -4 -12    0.25    0.09
  -4   4 -12    0.27    0.06
   4   4  12    0.35    0.12
   5  -4  12    0.29    0.16
  -5  -4 -12    0.47    0.13
  -5   4 -12    0.78    0.11
  -5  -5  12    0.09    0.11
  -4  -5  12    0.42    0.12
   4  -5 -12    0.22    0.11
   4   5 -12    0.25    0.08
  -3  -5  12    2.84    0.22
   3  -5 -12    2.37    0.25
   3   5 -12    2.82    0.19
  -2  -5  12    7.72    0.35
   2  -5 -12    7.78    0.37
  -2   5  12    8.00    0.23
   2   5 -12    8.72    0.32
   1  -5 -12    1.92    0.20
   1   5 -12    2.20    0.13
   1   5 -12    1.94    0.14
  -1   5  12    1.91    0.11
   0  -5  12    0.37    0.09
   0   5  12    0.38    0.07
   0   5 -12    0.34    0.06
   1  -5  12    1.24    0.16
  -1  -5 -12    1.57    0.12
  -1   5 -12    1.70    0.10
   2  -5  12    0.80    0.15
  -2  -5 -12    0.64    0.11
   2  -5  12    0.60    0.11
   2   5  12    0.70    0.09
   3  -5  12   -0.07    0.08
  -3  -5 -12    0.08    0.07
  -3   5 -12    0.04    0.04
  -3   5 -12    0.05    0.04
   3   5  12   -0.04    0.04
   4  -5  12    0.41    0.16
  -4  -5 -12    0.22    0.10
  -4   5 -12    0.23    0.06
   5  -5  12    0.36    0.18
  -5  -5 -12    0.38    0.12
  -5   5 -12    0.61    0.10
  -4  -6  12    2.18    0.27
   4   6 -12    2.01    0.17
  -3  -6  12   14.27    0.54
   3   6 -12   11.71    0.43
  -2  -6  12   17.67    0.62
   2   6 -12   19.38    0.56
   2   6 -12   18.61    0.48
  -2   6  12   18.41    0.46
  -1   6  12    3.80    0.17
   1   6 -12    3.69    0.18
   1   6 -12    3.84    0.22
   1  -6  12    0.19    0.09
  -1  -6 -12    0.15    0.06
   1  -6  12    0.11    0.08
  -1   6 -12    0.22    0.06
   2  -6  12    0.55    0.14
  -2  -6 -12    0.45    0.10
  -2   6 -12    0.51    0.08
   2   6  12    0.72    0.10
  -3  -6 -12    1.36    0.17
   3  -6  12    1.73    0.25
   3   6  12    0.93    0.11
  -3   6 -12    1.04    0.10
   4  -6  12    0.24    0.14
  -4  -6 -12    0.01    0.08
  -4   6 -12    0.01    0.04
  -4   6 -12   -0.10    0.04
  -4  -7  12   -0.03    0.09
   4   7 -12   -0.06    0.06
  -3  -7  12    2.16    0.25
   3   7 -12    2.09    0.20
  -2  -7  12    0.67    0.15
   2   7 -12    0.64    0.09
  -2   7  12    0.71    0.09
   2   7 -12    0.76    0.13
  -1  -7  12    0.15    0.08
  -1   7  12    0.03    0.04
   1   7 -12    0.04    0.05
   0  -7  12    0.04    0.07
   0  -7 -12    0.09    0.04
   0   7 -12    0.10    0.05
   0   7  12    0.03    0.05
  -1  -7 -12    0.89    0.12
   1  -7  12    0.97    0.17
   1  -7  12    0.92    0.17
  -1   7 -12    0.76    0.10
   1   7  12    0.89    0.11
   2  -7  12    9.24    0.40
  -2  -7 -12    9.03    0.37
   2  -7  12    9.27    0.46
   2   7  12    9.21    0.33
  -2   7 -12    9.15    0.31
  -3  -7 -12    5.03    0.30
   3  -7  12    5.18    0.38
  -3   7 -12    4.68    0.21
   3   7  12    4.82    0.23
  -4  -7 -12    0.24    0.10
   4  -7  12    0.25    0.14
  -4   7 -12    0.23    0.07
  -4  -8  12    1.31    0.23
   4   8 -12    0.93    0.16
  -3  -8  12    0.10    0.10
   3   8 -12   -0.05    0.05
  -2  -8  12    1.17    0.19
  -2   8  12    1.42    0.13
   2   8 -12    1.63    0.19
   2   8 -12    1.52    0.15
  -1  -8  12   -0.01    0.07
  -1   8  12    0.07    0.05
   1   8 -12    0.03    0.05
   0  -8  12    5.19    0.32
   0   8  12    5.54    0.24
   0   8 -12    5.58    0.25
  -1  -8 -12    0.03    0.05
   1  -8  12    0.10    0.08
  -1   8 -12    0.06    0.06
   1   8  12   -0.03    0.03
   2  -8  12   -0.07    0.07
   2  -8  12    0.17    0.11
  -2  -8 -12    0.05    0.07
  -2   8 -12   -0.03    0.05
   2   8  12    0.04    0.06
   3  -8  12    2.29    0.31
  -3  -8 -12    2.70    0.27
   3   8  12    2.43    0.17
  -3   8 -12    2.54    0.17
   4  -8  12    0.17    0.13
  -4  -8 -12    0.10    0.10
  -4   8 -12    0.07    0.06
  -3  -9  12    0.25    0.12
   3   9 -12    0.30    0.11
  -2  -9  12    0.01    0.09
   2   9 -12    0.04    0.07
  -2   9  12   -0.01    0.05
  -1  -9  12    1.35    0.22
   1   9 -12    1.13    0.14
  -1   9  12    1.25    0.14
   0  -9  12    0.52    0.15
   0   9 -12    0.38    0.10
   0   9  12    0.48    0.09
   1  -9  12    0.08    0.08
  -1  -9 -12    0.04    0.06
   1  -9  12    0.03    0.08
  -1   9 -12    0.00    0.05
   1   9  12   -0.06    0.04
  -2  -9 -12    0.17    0.09
   2  -9  12    0.24    0.12
   2   9  12    0.24    0.08
  -2   9 -12    0.19    0.08
  -3  -9 -12    0.55    0.14
   3  -9  12    1.09    0.23
  -3   9 -12    0.87    0.12
   3   9  12    0.68    0.11
  -3 -10  12    0.20    0.13
   3  10 -12    0.29    0.11
  -2 -10  12    0.09    0.11
   2  10 -12    0.16    0.09
  -2  10  12    0.21    0.08
  -1 -10  12   -0.02    0.08
  -1  10  12    0.04    0.06
   1  10 -12    0.02    0.06
   0 -10  12   -0.01    0.08
   0  10  12    0.18    0.08
   0  10 -12    0.30    0.10
   1 -10  12    0.13    0.09
  -1  10 -12    0.29    0.09
   1  10  12    0.10    0.07
  -2 -10 -12   -0.06    0.07
   2 -10  12   -0.01    0.11
   2  10  12    0.01    0.06
  -2  10 -12    0.00    0.06
   3 -10  12    0.17    0.15
  -3 -10 -12   -0.01    0.09
   3  10  12    0.00    0.06
  -3  10 -12   -0.06    0.06
  -2 -11  12   -0.14    0.09
  -2  11  12    0.06    0.07
  -1 -11  12   -0.08    0.09
   1  11 -12    0.01    0.06
  -1  11  12    0.05    0.07
   0 -11  12    0.11    0.10
   0  11  12    0.11    0.07
   0  11 -12    0.15    0.09
   1  11  12    0.10    0.08
  -1  11 -12    0.07    0.08
   2  11  12    0.08    0.07
  -2  11 -12    0.02    0.07
   5   0 -13    0.13    0.09
   4   0 -13    0.03    0.06
   3   0 -13   -0.02    0.06
  -3   0  13   -0.03    0.02
   2   0 -13    0.00    0.04
  -2   0  13   -0.03    0.02
  -1   0  13   -0.04    0.02
   1   0 -13    0.00    0.03
   1   0 -13   -0.02    0.01
   0   0  13    0.16    0.04
   0   0 -13    0.13    0.04
   1   0  13    0.03    0.03
  -1   0 -13    0.01    0.02
  -1   0 -13   -0.02    0.02
  -2   0 -13   -0.01    0.02
  -2   0 -13    0.02    0.03
   2   0  13    0.00    0.04
   3   0  13   -0.02    0.04
   3   0  13    0.00    0.06
   4   0  13    0.07    0.09
  -4   0 -13    0.02    0.05
   5   0  13    0.04    0.11
  -5   0 -13    0.01    0.06
   5  -1 -13   -0.11    0.06
   5   1 -13    0.06    0.08
   4  -1 -13    0.70    0.14
   4   1 -13    0.31    0.10
   3  -1 -13    3.51    0.22
  -3  -1  13    3.37    0.15
  -3   1  13    3.28    0.10
   3   1 -13    3.45    0.21
   2  -1 -13    9.99    0.36
  -2  -1  13   10.30    0.29
  -2   1  13   10.50    0.25
   2   1 -13   10.29    0.35
   1  -1 -13    9.00    0.31
  -1  -1  13    8.33    0.25
   1  -1 -13    8.41    0.18
   1   1 -13    8.23    0.22
   1   1 -13    8.44    0.29
  -1   1  13    8.79    0.23
   0  -1  13   15.69    0.41
   0  -1 -13   15.46    0.42
   0   1 -13   15.76    0.36
   0   1  13   15.72    0.38
   0   1 -13   15.44    0.41
  -1  -1 -13   31.11    0.71
  -1  -1 -13   33.21    0.69
   1  -1  13   31.99    0.74
  -1   1 -13   32.25    0.72
  -1   1 -13   32.49    0.68
   1   1  13   32.41    0.72
  -2  -1 -13    2.71    0.14
  -2  -1 -13    2.90    0.12
   2  -1  13    3.28    0.17
  -2   1 -13    3.05    0.14
   2   1  13    2.85    0.15
  -2   1 -13    3.07    0.12
   3  -1  13    0.38    0.12
   3  -1  13    0.29    0.07
   3   1  13    0.48    0.09
   3   1  13    0.42    0.12
  -3   1 -13    0.30    0.06
   4  -1  13    1.07    0.21
  -4  -1 -13    0.47    0.10
  -4   1 -13    0.72    0.11
   4   1  13    0.76    0.17
   5  -1  13    0.69    0.21
  -5  -1 -13    0.66    0.12
   5   1  13    0.47    0.17
  -5   1 -13    0.93    0.13
   5  -2 -13    0.15    0.11
   5   2 -13    0.04    0.08
  -4  -2  13    0.66    0.10
   4  -2 -13    0.39    0.12
   4   2 -13    0.40    0.11
   3  -2 -13   -0.04    0.05
  -3  -2  13    0.03    0.04
   3   2 -13    0.04    0.05
   2  -2 -13    0.27    0.08
  -2  -2  13    0.42    0.07
   2   2 -13    0.40    0.08
  -2   2  13    0.37    0.04
   1  -2 -13    6.23    0.26
  -1  -2  13    6.59    0.24
   1   2 -13    6.58    0.25
   1   2 -13    6.71    0.19
  -1   2  13    6.37    0.19
   0  -2 -13    1.39    0.11
   0   2 -13    1.44    0.08
   0   2 -13    1.23    0.09
   0   2  13    1.22    0.08
   1  -2  13    4.20    0.20
  -1  -2 -13    4.21    0.16
  -1  -2 -13    4.37    0.17
  -1   2 -13    4.27    0.15
  -1   2 -13    4.01    0.17
  -1   2 -13    4.11    0.15
  -2  -2 -13   -0.03    0.03
  -2  -2 -13    0.01    0.02
   2  -2  13    0.08    0.05
   2   2  13    0.00    0.03
  -2   2 -13   -0.01    0.03
  -3  -2 -13   22.44    0.59
   3  -2  13   22.08    0.61
   3  -2  13   22.10    0.75
   3   2  13   21.63    0.56
  -3   2 -13   22.25    0.53
  -3   2 -13   22.17    0.54
  -4  -2 -13    0.76    0.12
   4  -2  13    1.05    0.21
  -4   2 -13    0.94    0.11
   4   2  13    0.87    0.19
   5  -2  13   -0.03    0.11
  -5  -2 -13    0.00    0.07
  -5   2 -13    0.08    0.06
   5   2  13    0.01    0.11
   5  -3 -13    1.87    0.25
   5   3 -13    1.63    0.20
   4  -3 -13   10.47    0.46
  -4  -3  13   10.96    0.40
   4   3 -13   10.00    0.40
   3  -3 -13    4.30    0.26
  -3  -3  13    3.84    0.21
   3   3 -13    3.81    0.22
  -2  -3  13    4.27    0.21
   2  -3 -13    4.33    0.24
   2   3 -13    4.45    0.13
  -2   3  13    4.33    0.14
   2   3 -13    4.50    0.21
  -1  -3  13   16.49    0.48
   1  -3 -13   16.05    0.50
   1   3 -13   16.52    0.46
  -1   3  13   16.99    0.39
   0  -3 -13    2.40    0.15
   0   3  13    2.25    0.11
   0   3 -13    2.30    0.14
   0   3 -13    2.44    0.11
  -1  -3 -13    2.72    0.13
   1  -3  13    2.71    0.17
  -1  -3 -13    3.09    0.15
  -1   3 -13    2.85    0.12
  -1   3 -13    2.82    0.15
   2  -3  13    1.27    0.15
  -2  -3 -13    1.13    0.12
   2   3  13    1.19    0.10
   3  -3  13   39.32    1.12
   3  -3  13   37.04    0.91
  -3  -3 -13   35.91    0.90
  -3   3 -13   36.75    0.82
   3   3  13   38.31    0.86
  -4  -3 -13    7.43    0.33
   4  -3  13    7.11    0.45
  -4   3 -13    7.61    0.27
   4   3  13    7.12    0.40
   5  -3  13    0.05    0.12
  -5  -3 -13    0.05    0.08
   5   3  13    0.05    0.10
  -5   3 -13    0.10    0.06
   5  -4 -13   -0.04    0.10
  -5  -4  13    0.17    0.11
   5   4 -13    0.02    0.07
  -4  -4  13    0.07    0.08
   4  -4 -13    0.41    0.14
   4   4 -13    0.24    0.09
  -3  -4  13    1.94    0.20
   3  -4 -13    1.81    0.21
   3   4 -13    2.17    0.16
  -2  -4  13    0.74    0.12
   2  -4 -13    0.97    0.15
  -2   4  13    0.79    0.06
   2   4 -13    0.70    0.07
   2   4 -13    0.80    0.11
  -1  -4  13    6.10    0.28
   1  -4 -13    6.44    0.29
   1   4 -13    6.50    0.22
   1   4 -13    6.41    0.26
  -1   4  13    6.59    0.21
   0  -4 -13    4.66    0.23
   0  -4  13    4.76    0.24
   0   4  13    5.32    0.19
   0   4 -13    5.14    0.22
   0   4 -13    4.78    0.18
   1  -4  13    0.05    0.05
  -1  -4 -13    0.12    0.04
  -1  -4 -13    0.10    0.05
  -1   4 -13    0.08    0.03
  -2  -4 -13    2.93    0.17
   2  -4  13    3.00    0.20
   2  -4  13    3.00    0.23
   2   4  13    2.65    0.15
  -3  -4 -13    8.64    0.35
   3  -4  13    8.32    0.45
   3  -4  13    8.51    0.35
   3   4  13    8.62    0.30
  -3   4 -13    8.52    0.28
  -4  -4 -13    1.97    0.21
   4  -4  13    2.18    0.32
  -4   4 -13    1.91    0.13
   4   4  13    2.04    0.25
   5  -4  13    0.11    0.14
  -5  -4 -13    0.11    0.09
  -5   4 -13    0.45    0.09
  -5  -5  13    0.06    0.10
   5   5 -13    0.06    0.07
   4  -5 -13    0.51    0.15
  -4  -5  13    0.77    0.16
   4   5 -13    0.48    0.11
   3  -5 -13    7.94    0.40
  -3  -5  13    8.86    0.39
   3   5 -13    7.84    0.33
  -2  -5  13   15.30    0.53
   2  -5 -13   14.89    0.55
  -2   5  13   14.98    0.38
   2   5 -13   15.98    0.48
   1  -5 -13   14.58    0.51
   1   5 -13   14.06    0.45
  -1   5  13   15.31    0.39
   1   5 -13   14.50    0.40
   0  -5  13    0.24    0.09
   0   5  13    0.13    0.05
  -1  -5 -13    2.80    0.15
   1  -5  13    3.00    0.21
  -1   5 -13    2.73    0.14
   2  -5  13    1.22    0.17
  -2  -5 -13    1.04    0.13
   2  -5  13    1.06    0.17
   2   5  13    0.91    0.10
  -2   5 -13    1.21    0.10
   3  -5  13    4.76    0.35
  -3  -5 -13    5.50    0.28
   3   5  13    4.98    0.22
  -3   5 -13    5.01    0.20
  -3   5 -13    5.22    0.21
   4  -5  13    0.24    0.15
  -4  -5 -13    0.30    0.10
  -4   5 -13    0.37    0.08
  -5  -5 -13   -0.04    0.08
   5  -5  13    0.02    0.12
  -5   5 -13    0.04    0.05
  -4  -6  13    1.02    0.19
   4   6 -13    0.74    0.14
  -3  -6  13    3.64    0.28
   3   6 -13    3.91    0.24
  -2  -6  13   28.50    0.85
   2   6 -13   29.88    0.78
   2   6 -13   29.22    0.69
  -2   6  13   29.16    0.66
  -1   6  13    0.52    0.08
   1   6 -13    0.53    0.10
   1   6 -13    0.66    0.09
   0  -6  13    0.57    0.13
   0   6 -13    0.65    0.09
   0   6  13    0.63    0.08
   1  -6  13   32.86    0.89
   1  -6  13   32.46    0.90
  -1  -6 -13   32.24    0.77
  -1   6 -13   32.35    0.75
   1   6  13   31.72    0.79
  -2  -6 -13    5.09    0.26
   2  -6  13    5.06    0.33
   2  -6  13    4.91    0.28
  -2   6 -13    5.19    0.21
   2   6  13    4.94    0.22
   3  -6  13   -0.08    0.08
  -3  -6 -13    0.01    0.07
   3   6  13   -0.01    0.05
  -3   6 -13   -0.06    0.04
   4  -6  13    1.06    0.24
  -4  -6 -13    0.78    0.15
  -4   6 -13    0.81    0.10
  -4   6 -13    0.96    0.11
  -4  -7  13    0.12    0.11
   4   7 -13   -0.01    0.06
  -3  -7  13    0.65    0.16
   3   7 -13    0.49    0.11
  -2  -7  13    0.20    0.11
   2   7 -13    0.29    0.09
  -2   7  13    0.29    0.07
  -1  -7  13    0.05    0.08
  -1   7  13    0.02    0.04
   1   7 -13    0.04    0.05
   0  -7  13   -0.09    0.04
   0   7  13   -0.04    0.04
   0   7 -13   -0.03    0.04
   1  -7  13   -0.04    0.07
  -1  -7 -13    0.03    0.05
   1  -7  13   -0.01    0.07
  -1   7 -13   -0.01    0.05
   1   7  13    0.02    0.05
  -2  -7 -13    3.85    0.24
   2  -7  13    3.79    0.29
   2  -7  13    3.79    0.26
   2   7  13    3.32    0.20
  -2   7 -13    3.46    0.19
  -3  -7 -13    0.29    0.11
   3  -7  13    0.33    0.14
   3   7  13    0.38    0.09
  -3   7 -13    0.30    0.08
   4  -7  13    0.14    0.14
  -4  -7 -13    0.09    0.08
  -4   7 -13    0.12    0.06
  -4  -8  13    1.55    0.26
   4   8 -13    1.64    0.20
  -3  -8  13    1.43    0.23
   3   8 -13    1.32    0.18
  -2  -8  13    2.50    0.29
  -2   8  13    2.73    0.16
   2   8 -13    3.29    0.23
  -1  -8  13    4.13    0.30
  -1   8  13    3.78    0.20
   1   8 -13    4.04    0.22
   0  -8  13    1.31    0.20
   0  -8  13    1.13    0.16
   0   8 -13    1.37    0.15
   0   8  13    1.26    0.14
  -1  -8 -13    0.51    0.10
   1  -8  13    0.29    0.11
   1  -8  13    0.32    0.11
   1   8  13    0.41    0.08
  -1   8 -13    0.44    0.09
   2  -8  13    0.00    0.08
   2  -8  13    0.22    0.12
  -2  -8 -13    0.12    0.08
   2   8  13    0.17    0.07
  -2   8 -13    0.08    0.06
  -3  -8 -13    3.38    0.26
   3  -8  13    3.78    0.40
   3   8  13    4.06    0.22
  -3   8 -13    3.62    0.20
  -4  -8 -13    0.32    0.13
   4  -8  13    0.11    0.14
  -4   8 -13    0.31    0.08
  -3  -9  13   -0.06    0.10
   3   9 -13    0.09    0.09
  -2  -9  13    0.26    0.13
  -2   9  13    0.15    0.07
   2   9 -13    0.19    0.09
  -1  -9  13    0.10    0.10
  -1   9  13    0.32    0.08
   1   9 -13    0.30    0.09
   0  -9  13   -0.04    0.07
   0   9  13    0.06    0.06
   0   9 -13   -0.05    0.05
   1  -9  13    0.13    0.10
   1  -9  13    0.11    0.10
   1   9  13    0.17    0.07
  -1   9 -13    0.11    0.06
  -2  -9 -13    0.36    0.11
   2  -9  13    0.56    0.16
  -2   9 -13    0.46    0.10
   2   9  13    0.32    0.09
   3  -9  13   -0.05    0.11
  -3  -9 -13    0.11    0.10
  -3   9 -13   -0.03    0.05
   3   9  13    0.03    0.06
  -2 -10  13    0.00    0.11
   2  10 -13    0.09    0.09
  -2  10  13    0.01    0.06
  -1 -10  13    0.66    0.17
   1  10 -13    1.08    0.15
  -1  10  13    0.75    0.12
   0 -10  13    0.22    0.11
   0  10 -13    0.13    0.07
   0  10  13    0.23    0.08
   1 -10  13   -0.13    0.08
  -1  10 -13   -0.01    0.06
   1  10  13    0.10    0.07
   2 -10  13    0.00    0.11
  -2 -10 -13    0.02    0.08
   2  10  13    0.08    0.07
  -2  10 -13    0.08    0.07
  -1 -11  13    0.02    0.12
   1  11 -13    0.00    0.06
  -1  11  13   -0.01    0.07
   0 -11  13    0.05    0.11
   0  11 -13   -0.09    0.06
   0  11  13    0.04    0.07
  -1  11 -13    0.16    0.08
   1  11  13   -0.02    0.05
   5   0 -14    0.01    0.08
   4   0 -14   -0.02    0.05
  -3   0  14    3.16    0.12
   3   0 -14    3.19    0.21
  -2   0  14   15.85    0.38
   2   0 -14   16.65    0.49
   1   0 -14   11.54    0.27
   1   0 -14   12.00    0.37
  -1   0  14   11.79    0.31
   0   0 -14    1.66    0.11
   0   0  14    1.77    0.11
  -1   0 -14    1.44    0.09
  -1   0 -14    1.49    0.09
   1   0  14    1.51    0.11
   2   0  14    3.37    0.17
  -2   0 -14    3.54    0.16
  -2   0 -14    3.79    0.14
   3   0  14    1.24    0.14
  -3   0 -14    1.19    0.12
   3   0  14    1.44    0.20
  -4   0 -14    0.47    0.10
   4   0  14    0.58    0.16
   5   0  14    2.29    0.33
  -5   0 -14    1.82    0.18
   5  -1 -14    2.91    0.30
   5   1 -14    2.76    0.27
   4  -1 -14    0.14    0.09
   4   1 -14    0.25    0.10
  -3  -1  14    1.35    0.10
   3  -1 -14    1.55    0.18
  -3   1  14    1.34    0.07
   3   1 -14    1.34    0.15
  -2  -1  14   16.95    0.42
   2  -1 -14   15.53    0.50
  -2   1  14   16.70    0.37
   2   1 -14   16.15    0.49
   1  -1 -14    2.96    0.08
   1  -1 -14    2.89    0.17
  -1  -1  14    2.97    0.14
   1   1 -14    2.88    0.16
   1   1 -14    2.87    0.11
  -1   1  14    2.93    0.12
   0  -1 -14    0.77    0.09
   0  -1  14    0.67    0.08
   0   1  14    0.67    0.08
   0   1 -14    0.55    0.06
   0   1 -14    0.73    0.09
  -1  -1 -14   11.12    0.32
  -1  -1 -14   11.08    0.29
   1  -1  14   11.04    0.35
  -1   1 -14   10.89    0.32
  -1   1 -14   11.56    0.29
   1   1  14   11.40    0.33
  -2  -1 -14    0.12    0.04
   2  -1  14    0.06    0.05
  -2  -1 -14    0.11    0.03
  -2   1 -14    0.13    0.04
  -2   1 -14    0.13    0.04
   2   1  14    0.14    0.05
   3  -1  14    6.78    0.38
  -3  -1 -14    7.15    0.27
   3   1  14    7.23    0.28
  -3   1 -14    6.91    0.25
  -4  -1 -14    1.57    0.16
   4  -1  14    1.19    0.22
  -4   1 -14    1.64    0.13
   4   1  14    1.57    0.23
  -5  -1 -14    0.01    0.06
   5  -1  14    0.04    0.12
   5   1  14    0.08    0.11
  -5   1 -14    0.11    0.07
   5  -2 -14    0.23    0.13
   5   2 -14    0.05    0.09
   4  -2 -14    0.52    0.14
  -4  -2  14    0.40    0.09
   4   2 -14    0.37    0.10
   3  -2 -14    2.17    0.19
  -3  -2  14    2.09    0.14
   3   2 -14    1.99    0.16
  -2  -2  14    3.69    0.18
   2  -2 -14    3.90    0.22
  -2   2  14    3.88    0.13
   2   2 -14    4.12    0.21
  -1  -2  14    0.60    0.09
   1  -2 -14    0.69    0.10
   1   2 -14    0.64    0.09
   1   2 -14    0.64    0.06
  -1   2  14    0.73    0.06
   0  -2 -14   16.84    0.46
   0   2 -14   15.98    0.39
   0   2 -14   16.94    0.45
   0   2  14   16.22    0.40
  -1  -2 -14    2.37    0.12
  -1  -2 -14    2.30    0.13
   1  -2  14    2.38    0.15
   1   2  14    2.40    0.14
  -1   2 -14    2.25    0.11
  -1   2 -14    2.44    0.11
  -1   2 -14    2.30    0.13
  -2  -2 -14    1.55    0.11
   2  -2  14    1.54    0.16
  -2  -2 -14    1.46    0.09
  -2   2 -14    1.40    0.10
   2   2  14    1.61    0.11
  -2   2 -14    1.69    0.10
   3  -2  14    2.43    0.28
  -3  -2 -14    2.95    0.18
  -3   2 -14    2.92    0.15
   3   2  14    2.52    0.16
   4  -2  14    0.32    0.15
  -4  -2 -14    0.40    0.10
   4   2  14    0.44    0.15
  -4   2 -14    0.50    0.09
   5  -2  14    0.26    0.16
  -5  -2 -14    0.23    0.10
  -5   2 -14    0.29    0.08
   5   2  14    0.18    0.15
   5  -3 -14    0.31    0.15
   5   3 -14    0.34    0.12
  -4  -3  14    2.62    0.20
   4  -3 -14    2.37    0.26
   4   3 -14    2.46    0.19
  -3  -3  14   -0.04    0.05
   3  -3 -14   -0.07    0.06
   3   3 -14   -0.07    0.04
   2  -3 -14    2.10    0.17
  -2  -3  14    1.98    0.15
   2   3 -14    1.89    0.15
  -2   3  14    1.83    0.09
  -1  -3  14    4.35    0.21
   1  -3 -14    4.48    0.23
   1   3 -14    4.28    0.20
  -1   3  14    4.43    0.16
   0  -3 -14    4.04    0.20
   0   3  14    3.95    0.16
   0   3 -14    3.97    0.15
   0   3 -14    3.89    0.18
  -1  -3 -14    1.00    0.11
   1  -3  14    0.92    0.12
  -1  -3 -14    0.72    0.08
  -1   3 -14    0.85    0.07
  -1   3 -14    0.84    0.10
  -2  -3 -14    1.50    0.14
   2  -3  14    1.29    0.15
   2   3  14    1.31    0.11
   3  -3  14    5.88    0.38
   3  -3  14    5.84    0.28
  -3  -3 -14    6.26    0.28
   3   3  14    5.55    0.24
  -3   3 -14    6.08    0.22
  -4  -3 -14    0.28    0.09
   4  -3  14    0.21    0.13
   4   3  14    0.00    0.09
  -4   3 -14    0.24    0.07
  -5  -3 -14    0.09    0.09
   5  -3  14    0.32    0.16
   5   3  14    0.07    0.11
  -5   3 -14    0.12    0.06
  -5  -4  14   -0.02    0.08
   5  -4 -14   -0.10    0.10
   5   4 -14   -0.06    0.07
   4  -4 -14    1.63    0.24
  -4  -4  14    1.48    0.19
   4   4 -14    1.57    0.19
  -3  -4  14   -0.08    0.05
   3  -4 -14    0.06    0.08
   3   4 -14    0.01    0.06
   2  -4 -14    3.95    0.25
  -2  -4  14    3.59    0.22
  -2   4  14    3.43    0.13
   2   4 -14    3.17    0.19
   1  -4 -14    3.49    0.22
  -1  -4  14    3.14    0.20
  -1   4  14    3.31    0.14
   1   4 -14    3.23    0.18
   1   4 -14    2.67    0.14
   0  -4 -14    6.28    0.27
   0   4  14    5.84    0.21
   0   4 -14    5.76    0.21
   0   4 -14    6.04    0.25
   1  -4  14    1.63    0.17
  -1  -4 -14    1.65    0.11
  -1  -4 -14    1.48    0.12
  -1   4 -14    1.73    0.10
   2  -4  14    9.48    0.38
   2  -4  14    9.38    0.43
  -2  -4 -14   10.14    0.34
  -2   4 -14   10.29    0.29
   2   4  14    9.79    0.32
  -2   4 -14   10.21    0.30
  -3  -4 -14    5.10    0.26
   3  -4  14    4.49    0.33
   3  -4  14    5.33    0.28
  -3   4 -14    5.28    0.21
   3   4  14    4.84    0.22
  -4  -4 -14    4.85    0.27
   4  -4  14    4.68    0.39
   4   4  14    4.74    0.33
  -4   4 -14    4.49    0.21
   5  -4  14    0.26    0.16
  -5  -4 -14    0.16    0.10
  -5   4 -14    0.25    0.08
  -4  -5  14    0.00    0.08
   4  -5 -14    0.00    0.09
   4   5 -14   -0.06    0.06
   3  -5 -14   -0.07    0.07
  -3  -5  14   -0.01    0.07
   3   5 -14   -0.01    0.05
   2  -5 -14    0.00    0.07
  -2  -5  14   -0.05    0.06
   2   5 -14    0.01    0.05
  -2   5  14   -0.08    0.03
   1  -5 -14    0.01    0.06
   1   5 -14    0.39    0.09
  -1   5  14    0.02    0.03
   1   5 -14    0.05    0.04
   0  -5  14    0.12    0.07
   0  -5 -14    0.30    0.09
   0   5  14    0.19    0.05
   0   5 -14    0.14    0.05
   0   5 -14    0.12    0.06
  -1  -5 -14   20.36    0.52
   1  -5  14   20.63    0.63
  -1   5 -14   20.70    0.51
   2  -5  14    7.23    0.34
   2  -5  14    8.15    0.40
  -2  -5 -14    7.51    0.30
  -2   5 -14    7.26    0.25
   2   5  14    7.23    0.27
  -3  -5 -14    0.59    0.12
   3  -5  14    0.94    0.20
  -3   5 -14    0.73    0.10
  -3   5 -14    0.77    0.10
   3   5  14    0.74    0.11
   4  -5  14    0.71    0.21
  -4  -5 -14    0.77    0.14
  -4   5 -14    0.95    0.11
  -4   5 -14    0.93    0.11
  -4  -6  14    0.04    0.10
   4   6 -14   -0.02    0.06
  -3  -6  14    2.15    0.25
   3   6 -14    1.65    0.18
  -2  -6  14    3.02    0.25
  -2   6  14    2.74    0.15
   2   6 -14    3.08    0.21
  -1  -6  14    0.83    0.14
  -1   6  14    0.85    0.09
   1   6 -14    0.61    0.09
   1   6 -14    0.77    0.12
   0  -6  14    0.10    0.08
   0   6 -14    0.08    0.05
   0   6  14    0.05    0.05
   1  -6  14    2.61    0.21
  -1  -6 -14    2.83    0.16
   1  -6  14    2.03    0.22
  -1   6 -14    2.56    0.15
   1   6  14    2.45    0.15
  -2  -6 -14    3.61    0.22
   2  -6  14    3.03    0.23
   2  -6  14    2.66    0.28
   2   6  14    2.86    0.18
  -2   6 -14    2.55    0.15
   3  -6  14    0.55    0.17
  -3  -6 -14    0.77    0.14
   3   6  14    0.88    0.12
  -3   6 -14    0.94    0.11
   4  -6  14    0.22    0.14
  -4  -6 -14    0.14    0.09
  -4   6 -14    0.18    0.07
  -4   6 -14    0.10    0.06
  -4  -7  14    0.42    0.16
   4   7 -14    0.35    0.11
  -3  -7  14    0.75    0.17
   3   7 -14    0.67    0.13
  -2  -7  14    3.24    0.27
   2   7 -14    3.50    0.23
  -2   7  14    3.44    0.17
  -1  -7  14    9.15    0.43
   1   7 -14    9.09    0.38
   1   7 -14    8.99    0.33
  -1   7  14    9.06    0.31
   0   7  14    2.43    0.18
   1  -7  14    0.33    0.12
   1  -7  14    0.41    0.12
  -1  -7 -14    0.24    0.07
   1   7  14    0.23    0.06
  -1   7 -14    0.30    0.07
   2  -7  14    0.08    0.09
   2  -7  14    0.01    0.10
  -2  -7 -14    0.01    0.07
   2   7  14    0.00    0.06
  -2   7 -14    0.07    0.05
  -3  -7 -14    0.59    0.13
   3  -7  14    0.41    0.16
   3   7  14    0.40    0.10
  -3   7 -14    0.37    0.08
  -4  -7 -14    0.00    0.08
   4  -7  14    0.09    0.15
  -4   7 -14    0.10    0.06
  -3  -8  14    0.20    0.12
   3   8 -14    0.16    0.09
  -2  -8  14    0.32    0.12
  -2   8  14    0.51    0.09
   2   8 -14    0.29    0.11
  -1  -8  14    0.46    0.14
   1   8 -14    0.43    0.09
  -1   8  14    0.32    0.08
   0  -8  14    0.94    0.16
   0  -8  14    0.55    0.13
   0   8  14    0.70    0.11
   0   8 -14    0.69    0.12
   1  -8  14   -0.04    0.07
  -1  -8 -14   -0.01    0.05
   1  -8  14   -0.01    0.07
  -1   8 -14   -0.06    0.04
   1   8  14    0.04    0.05
   2  -8  14    0.00    0.08
  -2  -8 -14    0.03    0.07
   2  -8  14    0.11    0.10
   2   8  14    0.07    0.05
  -2   8 -14   -0.06    0.04
  -3  -8 -14    0.11    0.09
   3  -8  14   -0.09    0.11
   3   8  14   -0.02    0.05
  -3   8 -14    0.01    0.06
  -3  -9  14    0.26    0.14
   3   9 -14    0.33    0.11
  -2  -9  14    0.03    0.09
   2   9 -14    0.10    0.08
  -2   9  14    0.10    0.07
  -1  -9  14    0.07    0.10
  -1   9  14    0.13    0.07
   1   9 -14   -0.01    0.06
   0  -9  14    0.18    0.11
   0   9  14   -0.02    0.05
   0   9 -14   -0.03    0.06
   1  -9  14    0.23    0.11
   1  -9  14    0.31    0.13
   1   9  14    0.23    0.07
  -1   9 -14    0.32    0.09
   2  -9  14    0.07    0.12
  -2  -9 -14    0.09    0.08
   2   9  14    0.13    0.07
  -2   9 -14    0.02    0.06
  -3  -9 -14   -0.01    0.08
   3  -9  14    0.10    0.13
  -3   9 -14    0.12    0.07
   3   9  14    0.03    0.05
  -2 -10  14    0.05    0.11
   2  10 -14   -0.05    0.08
  -2  10  14   -0.03    0.06
  -1 -10  14    1.22    0.22
   1  10 -14    1.48    0.18
  -1  10  14    1.04    0.14
   0 -10  14    0.01    0.08
   0  10  14   -0.03    0.05
   0  10 -14    0.12    0.08
   1 -10  14    0.16    0.10
   1  10  14    0.01    0.06
  -1  10 -14    0.05    0.07
   2 -10  14    0.96    0.21
  -2 -10 -14    0.96    0.16
   2  10  14    1.05    0.15
  -2  10 -14    1.14    0.15
  -1 -11  14    0.17    0.11
  -1  11  14    0.18    0.09
   1  11 -14    0.05    0.07
   0 -11  14    0.16    0.10
   0  11 -14    0.14    0.10
   0  11  14    0.00    0.07
   1  11  14    0.12    0.07
  -1  11 -14   -0.09    0.06
   5   0 -15   -0.05    0.08
   4   0 -15    0.03    0.07
  -3   0  15    0.00    0.03
   3   0 -15   -0.10    0.05
  -2   0  15    0.03    0.03
   2   0 -15   -0.04    0.04
  -1   0  15   -0.01    0.03
   1   0 -15   -0.03    0.03
   1   0 -15    0.04    0.02
   0   0  15    0.10    0.04
   0   0 -15    0.10    0.03
   0   0 -15    0.04    0.04
  -1   0 -15   -0.01    0.02
   1   0  15    0.00    0.03
  -1   0 -15    0.01    0.03
   2   0  15    0.10    0.05
  -2   0 -15    0.02    0.03
  -2   0 -15   -0.02    0.02
  -3   0 -15    0.06    0.05
   3   0  15   -0.09    0.04
   4   0  15    0.04    0.09
  -4   0 -15   -0.04    0.05
  -5   0 -15   -0.02    0.06
   5   0  15    0.07    0.13
   5  -1 -15    4.20    0.31
   5   1 -15    4.25    0.29
   4  -1 -15    1.95    0.23
   4   1 -15    2.12    0.22
   3  -1 -15    3.07    0.22
  -3  -1  15    3.11    0.15
  -3   1  15    3.24    0.12
   3   1 -15    2.99    0.21
  -2  -1  15    0.62    0.08
   2  -1 -15    0.66    0.11
   2   1 -15    0.68    0.11
  -2   1  15    0.67    0.06
   1  -1 -15   12.86    0.41
   1  -1 -15   12.97    0.28
  -1  -1  15   13.72    0.37
   1   1 -15   13.37    0.31
  -1   1  15   13.14    0.33
   1   1 -15   12.71    0.40
   0  -1 -15   18.01    0.49
   0  -1  15   18.67    0.48
   0   1 -15   18.66    0.49
   0   1 -15   18.43    0.42
   0   1  15   18.33    0.45
   1  -1  15   24.16    0.61
  -1  -1 -15   23.05    0.53
  -1  -1 -15   24.41    0.57
   1   1  15   24.19    0.58
  -1   1 -15   22.60    0.52
  -1   1 -15   24.03    0.57
  -1   1 -15   23.27    0.53
  -2  -1 -15    7.19    0.25
   2  -1  15    7.32    0.29
  -2  -1 -15    7.12    0.22
  -2   1 -15    7.60    0.24
  -2   1 -15    7.24    0.23
   2   1  15    7.37    0.27
  -3  -1 -15    2.77    0.17
   3  -1  15    2.93    0.19
   3  -1  15    2.42    0.27
   3   1  15    3.08    0.18
  -3   1 -15    3.02    0.16
  -4  -1 -15    5.32    0.26
   4  -1  15    5.50    0.39
   4   1  15    5.43    0.37
  -4   1 -15    5.16    0.23
  -5  -1 -15    0.16    0.08
   5  -1  15    0.06    0.13
   5   1  15    0.03    0.11
  -5   1 -15    0.11    0.07
   5  -2 -15    0.65    0.16
   5   2 -15    0.61    0.14
   4  -2 -15   -0.07    0.06
  -4  -2  15   -0.01    0.06
   4   2 -15    0.04    0.07
  -3  -2  15   -0.07    0.04
   3  -2 -15    0.03    0.06
   3   2 -15   -0.01    0.05
  -2  -2  15    0.06    0.04
   2  -2 -15    0.04    0.06
   2   2 -15    0.14    0.06
  -2   2  15    0.09    0.03
   1  -2 -15    4.26    0.22
  -1  -2  15    4.50    0.20
   1   2 -15    4.22    0.20
  -1   2  15    4.17    0.15
   1   2 -15    4.20    0.15
   0  -2 -15    5.29    0.23
   0   2  15    5.19    0.19
   0   2 -15    5.21    0.17
   0   2 -15    4.88    0.21
  -1  -2 -15    9.74    0.27
  -1  -2 -15    9.59    0.30
   1  -2  15    9.61    0.34
  -1   2 -15    9.37    0.27
  -1   2 -15    9.48    0.30
  -1   2 -15    9.79    0.27
  -2  -2 -15    0.38    0.06
  -2  -2 -15    0.35    0.07
   2  -2  15    0.44    0.09
  -2   2 -15    0.48    0.07
   2   2  15    0.41    0.08
  -2   2 -15    0.38    0.06
   3  -2  15    1.80    0.19
   3  -2  15    1.48    0.22
  -3  -2 -15    1.73    0.14
  -3   2 -15    1.81    0.12
   3   2  15    1.60    0.15
  -4  -2 -15    1.44    0.16
   4  -2  15    1.03    0.22
  -4   2 -15    1.29    0.13
   4   2  15    1.22    0.22
   5  -2  15    0.21    0.16
  -5  -2 -15   -0.01    0.07
   5   2  15   -0.13    0.09
  -5   2 -15   -0.05    0.05
   5  -3 -15    0.59    0.17
   5   3 -15    0.53    0.13
   4  -3 -15    2.29    0.26
  -4  -3  15    1.74    0.19
   4   3 -15    2.29    0.19
  -3  -3  15    0.43    0.09
   3  -3 -15    0.48    0.11
   3   3 -15    0.42    0.10
  -2  -3  15   -0.02    0.04
   2  -3 -15    0.03    0.06
  -2   3  15    0.03    0.03
   2   3 -15   -0.03    0.04
   1  -3 -15    4.98    0.25
  -1  -3  15    4.79    0.23
  -1   3  15    4.67    0.17
   1   3 -15    5.12    0.23
   0  -3 -15   26.03    0.67
   0   3 -15   24.29    0.64
   0   3 -15   25.92    0.58
   0   3  15   25.75    0.59
  -1  -3 -15    9.35    0.28
  -1  -3 -15    9.14    0.31
   1  -3  15    9.49    0.35
  -1   3 -15    9.31    0.27
  -1   3 -15    9.35    0.31
  -2  -3 -15    0.79    0.09
  -2  -3 -15    1.06    0.12
   2  -3  15    0.80    0.12
   2   3  15    0.82    0.11
  -2   3 -15    0.78    0.08
  -2   3 -15    0.87    0.09
  -2   3 -15    0.95    0.10
  -3  -3 -15    1.71    0.16
   3  -3  15    1.51    0.23
   3  -3  15    1.36    0.17
  -3   3 -15    1.36    0.11
   3   3  15    1.28    0.14
   4  -3  15    6.10    0.43
  -4  -3 -15    5.95    0.29
   4   3  15    5.82    0.37
  -4   3 -15    5.78    0.24
  -5  -3 -15   -0.05    0.07
   5  -3  15   -0.04    0.13
  -5   3 -15   -0.04    0.05
   5   3  15    0.19    0.14
   5   4 -15   -0.10    0.07
   4  -4 -15   -0.01    0.09
  -4  -4  15    0.00    0.07
   4   4 -15    0.06    0.06
   3  -4 -15    0.74    0.15
  -3  -4  15    0.78    0.13
   3   4 -15    0.79    0.13
   2  -4 -15   15.69    0.55
  -2  -4  15   16.18    0.52
   2   4 -15   15.47    0.49
  -2   4  15   15.81    0.38
   1  -4 -15    0.02    0.05
  -1  -4  15    0.03    0.06
   1   4 -15    0.00    0.03
  -1   4  15    0.00    0.03
   1   4 -15    0.02    0.05
   0  -4 -15    4.07    0.23
   0   4 -15    4.51    0.22
   0   4 -15    4.33    0.18
   0   4  15    4.56    0.18
  -1  -4 -15    1.02    0.12
   1  -4  15    1.08    0.15
  -1  -4 -15    1.01    0.10
  -1   4 -15    0.79    0.11
  -1   4 -15    0.89    0.09
  -2  -4 -15    4.73    0.21
   2  -4  15    3.93    0.27
   2  -4  15    4.46    0.25
   2   4  15    4.13    0.20
  -2   4 -15    4.16    0.17
   3  -4  15    0.47    0.15
  -3  -4 -15    0.31    0.09
   3  -4  15    0.38    0.10
  -3   4 -15    0.30    0.07
  -3   4 -15    0.30    0.07
   3   4  15    0.32    0.08
  -4  -4 -15    3.67    0.25
   4  -4  15    3.98    0.42
   4   4  15    3.92    0.30
  -4   4 -15    4.47    0.21
  -4  -5  15   -0.04    0.07
   4  -5 -15   -0.06    0.08
   4   5 -15   -0.01    0.06
  -3  -5  15    1.78    0.21
   3  -5 -15    1.46    0.21
   3   5 -15    2.16    0.21
   2  -5 -15   12.43    0.50
  -2  -5  15   11.99    0.47
   2   5 -15   12.31    0.43
  -2   5  15   12.13    0.33
  -1  -5  15    2.62    0.20
   1  -5 -15    2.51    0.20
   1   5 -15    2.23    0.17
  -1   5  15    2.28    0.13
   1   5 -15    2.33    0.14
   0  -5  15    2.79    0.21
   0  -5 -15    2.69    0.20
   0   5  15    2.88    0.15
   0   5 -15    2.73    0.15
   0   5 -15    2.68    0.18
   1  -5  15    5.64    0.30
  -1  -5 -15    5.33    0.22
  -1   5 -15    5.54    0.21
  -2  -5 -15    0.57    0.10
   2  -5  15    0.99    0.18
   2  -5  15    0.46    0.12
  -2   5 -15    0.76    0.09
   2   5  15    0.65    0.10
  -3  -5 -15    0.06    0.07
   3  -5  15    0.17    0.12
  -3   5 -15    0.14    0.06
  -3   5 -15    0.25    0.06
   3   5  15    0.06    0.06
   4  -5  15    0.49    0.17
  -4  -5 -15    0.55    0.13
  -4   5 -15    0.28    0.07
  -4   5 -15    0.28    0.07
  -4  -6  15    0.12    0.10
   4   6 -15    0.01    0.08
   3  -6 -15    1.36    0.20
  -3  -6  15    1.55    0.21
   3   6 -15    1.11    0.15
   2  -6 -15    3.87    0.28
  -2  -6  15    3.97    0.28
   2   6 -15    4.66    0.25
  -2   6  15    3.97    0.18
  -1  -6  15    5.65    0.32
   1   6 -15    5.54    0.27
   1   6 -15    5.65    0.24
  -1   6  15    6.07    0.23
   0   6 -15    1.58    0.16
   1  -6  15   12.72    0.50
  -1  -6 -15   12.90    0.38
  -1   6 -15   12.40    0.38
   1   6  15   12.84    0.39
   2  -6  15   26.94    0.80
  -2  -6 -15   28.88    0.73
   2  -6  15   25.37    0.86
   2   6  15   26.85    0.68
  -2   6 -15   27.32    0.66
   3  -6  15    1.30    0.24
  -3  -6 -15    1.30    0.16
   3   6  15    1.34    0.15
  -3   6 -15    1.09    0.11
  -4  -6 -15    0.04    0.08
   4  -6  15   -0.03    0.12
  -4   6 -15    0.09    0.06
  -4   6 -15    0.01    0.05
  -4  -7  15    0.40    0.15
   4   7 -15    0.55    0.13
  -3  -7  15    0.09    0.10
   3   7 -15    0.24    0.09
  -2  -7  15    0.44    0.13
  -2   7  15    0.64    0.09
   2   7 -15    0.52    0.13
  -1  -7  15    0.25    0.10
   1   7 -15    0.32    0.09
  -1   7  15    0.30    0.07
   1   7 -15    0.22    0.07
   0  -7  15    0.00    0.07
   0   7 -15    0.01    0.05
   0   7  15   -0.01    0.04
   1  -7  15   -0.03    0.07
  -1  -7 -15   -0.04    0.03
   1  -7  15   -0.04    0.06
   1   7  15   -0.03    0.04
  -1   7 -15    0.00    0.05
  -2  -7 -15    0.99    0.14
   2  -7  15    0.96    0.17
   2  -7  15    0.91    0.19
  -2   7 -15    0.84    0.11
   2   7  15    0.68    0.11
   3  -7  15    0.51    0.18
  -3  -7 -15    0.20    0.09
   3   7  15    0.41    0.10
  -3   7 -15    0.43    0.09
  -4  -7 -15    0.01    0.08
   4  -7  15   -0.10    0.09
  -4   7 -15    0.11    0.07
  -3  -8  15    2.35    0.30
   3   8 -15    2.15    0.22
  -2  -8  15   -0.01    0.07
  -2   8  15    0.12    0.05
   2   8 -15    0.17    0.08
  -1  -8  15    3.43    0.34
   1   8 -15    3.66    0.21
  -1   8  15    3.17    0.18
   1   8 -15    3.16    0.24
   0  -8  15    0.76    0.16
   0  -8  15    0.75    0.13
   0   8 -15    0.73    0.12
   0   8  15    0.91    0.12
  -1  -8 -15    0.84    0.11
   1  -8  15    0.64    0.15
   1  -8  15    0.95    0.17
  -1   8 -15    0.99    0.13
   1   8  15    0.71    0.10
   2  -8  15   -0.03    0.07
   2  -8  15    0.00    0.09
  -2  -8 -15    0.05    0.06
  -2   8 -15   -0.01    0.06
   2   8  15    0.04    0.06
   3  -8  15   -0.05    0.12
  -3  -8 -15    0.04    0.08
  -3   8 -15    0.09    0.06
   3   8  15    0.06    0.07
  -3  -9  15    0.12    0.11
  -2  -9  15    0.13    0.11
  -2   9  15    0.14    0.07
   2   9 -15    0.18    0.09
  -1  -9  15    0.19    0.11
   1   9 -15    0.26    0.09
  -1   9  15    0.25    0.08
   0  -9  15    0.41    0.13
   0   9  15    0.23    0.08
   0   9 -15    0.27    0.09
   1  -9  15   -0.03    0.07
   1  -9  15   -0.10    0.07
   1   9  15    0.01    0.05
  -1   9 -15   -0.03    0.05
  -2  -9 -15    0.06    0.08
   2  -9  15    0.15    0.12
  -2   9 -15    0.03    0.06
   2   9  15    0.11    0.07
   3  -9  15   -0.02    0.12
  -3  -9 -15   -0.04    0.08
   3   9  15    0.03    0.06
  -3   9 -15    0.16    0.08
  -2 -10  15    0.31    0.14
  -2  10  15    0.95    0.14
  -1 -10  15    0.09    0.10
   1  10 -15    0.06    0.07
  -1  10  15    0.13    0.07
   0 -10  15    0.37    0.14
   0  10  15    0.35    0.09
   0  10 -15    0.29    0.10
   1 -10  15    0.04    0.09
  -1  10 -15    0.07    0.07
   1  10  15   -0.01    0.05
   2 -10  15    0.13    0.13
   2  10  15    0.08    0.07
  -2  10 -15    0.06    0.07
   0 -11  15    0.13    0.12
   0  11 -15    0.11    0.09
   0  11  15    0.25    0.10
   5   0 -16    1.36    0.22
   4   0 -16    1.06    0.17
  -3   0  16    0.02    0.03
   3   0 -16    0.01    0.06
   2   0 -16   -0.04    0.04
  -2   0  16    0.05    0.03
  -1   0  16    5.44    0.20
   1   0 -16    5.23    0.15
   1   0 -16    5.47    0.24
   0   0 -16    1.05    0.07
   0   0 -16    1.04    0.11
   0   0  16    0.89    0.09
   1   0  16    1.33    0.11
  -1   0 -16    1.25    0.08
  -1   0 -16    1.32    0.10
   2   0  16    2.33    0.15
  -2   0 -16    2.27    0.12
  -2   0 -16    2.40    0.13
   3   0  16    4.06    0.22
  -3   0 -16    4.22    0.20
  -4   0 -16    0.67    0.11
   4   0  16    0.21    0.13
  -5   0 -16    0.86    0.13
   5   0  16    0.25    0.17
   5  -1 -16    1.86    0.25
   5   1 -16    1.45    0.21
   4  -1 -16    0.63    0.14
   4   1 -16    0.36    0.11
   3  -1 -16    7.06    0.34
  -3  -1  16    7.04    0.25
  -3   1  16    6.83    0.20
   3   1 -16    7.09    0.32
   2  -1 -16    6.98    0.31
  -2  -1  16    6.24    0.23
   2   1 -16    6.35    0.28
  -2   1  16    6.52    0.20
  -1  -1  16    5.53    0.21
   1  -1 -16    5.16    0.13
   1  -1 -16    5.02    0.24
   1   1 -16    5.08    0.16
   1   1 -16    4.69    0.22
  -1   1  16    4.83    0.18
   0  -1 -16    4.87    0.21
   0  -1 -16    4.97    0.15
   0   1  16    5.04    0.19
   0   1 -16    5.06    0.17
   0   1 -16    4.59    0.20
  -1  -1 -16    1.36    0.10
  -1  -1 -16    1.56    0.09
   1  -1  16    1.49    0.14
  -1   1 -16    1.53    0.09
  -1   1 -16    1.44    0.10
  -1   1 -16    1.46    0.09
  -2  -1 -16    6.15    0.21
   2  -1  16    5.82    0.26
  -2  -1 -16    6.22    0.23
  -2   1 -16    6.45    0.21
   2   1  16    6.11    0.25
  -2   1 -16    6.32    0.22
   3  -1  16    1.14    0.20
   3  -1  16    1.16    0.15
  -3  -1 -16    1.17    0.13
  -3   1 -16    1.07    0.11
   3   1  16    1.10    0.13
   4  -1  16    0.05    0.10
  -4  -1 -16    0.01    0.05
   4   1  16    0.09    0.11
  -4   1 -16   -0.06    0.04
   5  -1  16    1.68    0.30
  -5  -1 -16    1.68    0.19
  -5   1 -16    1.68    0.17
   5   1  16    1.77    0.29
   5  -2 -16    1.47    0.23
   5   2 -16    1.61    0.21
   4  -2 -16    2.17    0.25
  -4  -2  16    2.08    0.17
   4   2 -16    2.17    0.22
  -3  -2  16    0.02    0.05
   3  -2 -16    0.19    0.09
   3   2 -16    0.14    0.07
   2  -2 -16    1.65    0.18
  -2  -2  16    1.61    0.13
   2   2 -16    1.67    0.14
  -2   2  16    1.51    0.09
   1  -2 -16    0.21    0.07
  -1  -2  16    0.23    0.06
   1   2 -16    0.16    0.06
  -1   2  16    0.22    0.05
   0  -2 -16    5.72    0.24
   0   2 -16    5.62    0.23
   0   2  16    5.59    0.20
   0   2 -16    5.90    0.19
  -1  -2 -16    0.01    0.03
   1  -2  16    0.04    0.05
  -1  -2 -16    0.08    0.03
  -1   2 -16    0.06    0.03
  -1   2 -16    0.03    0.04
  -2  -2 -16    0.30    0.07
   2  -2  16    0.23    0.08
  -2  -2 -16    0.24    0.05
  -2   2 -16    0.26    0.06
  -2   2 -16    0.27    0.06
   2   2  16    0.32    0.07
   3  -2  16    0.29    0.12
  -3  -2 -16    0.28    0.07
   3  -2  16    0.31    0.09
   3   2  16    0.34    0.09
  -3   2 -16    0.39    0.07
   4  -2  16    0.06    0.12
  -4  -2 -16    0.23    0.08
   4   2  16    0.27    0.12
  -4   2 -16    0.16    0.07
   5  -2  16    0.26    0.14
  -5  -2 -16    0.03    0.07
  -5   2 -16   -0.01    0.06
   5   2  16   -0.04    0.12
   5   3 -16    0.04    0.10
   4  -3 -16   -0.04    0.08
  -4  -3  16    0.05    0.07
   4   3 -16   -0.03    0.07
   3  -3 -16   -0.02    0.06
  -3  -3  16    0.04    0.05
   3   3 -16    0.04    0.06
  -2  -3  16    2.54    0.18
   2  -3 -16    2.01    0.21
  -2   3  16    2.55    0.11
   2   3 -16    2.27    0.17
  -1  -3  16    9.01    0.34
   1  -3 -16    8.90    0.36
  -1   3  16    9.06    0.26
   1   3 -16    8.86    0.27
   1   3 -16    9.01    0.33
   0  -3 -16   -0.01    0.05
   0   3  16   -0.01    0.03
   0   3 -16    0.05    0.05
   0   3 -16    0.11    0.04
  -1  -3 -16   -0.04    0.03
  -1  -3 -16    0.00    0.03
   1  -3  16    0.08    0.06
  -1   3 -16    0.00    0.03
  -1   3 -16   -0.04    0.03
   2  -3  16    1.65    0.18
  -2  -3 -16    1.28    0.12
   2   3  16    1.25    0.13
  -2   3 -16    1.22    0.10
  -2   3 -16    1.27    0.11
  -2   3 -16    1.30    0.10
   3  -3  16    0.46    0.15
   3  -3  16    0.68    0.13
  -3  -3 -16    0.51    0.10
  -3   3 -16    0.50    0.08
   3   3  16    0.48    0.09
  -4  -3 -16    0.07    0.07
   4  -3  16    0.08    0.11
  -4   3 -16    0.09    0.06
   4   3  16    0.04    0.08
  -5  -3 -16   -0.03    0.06
  -5   3 -16    0.02    0.06
   4  -4 -16    0.23    0.11
  -4  -4  16    0.18    0.09
   4   4 -16    0.10    0.07
   3  -4 -16    0.37    0.12
  -3  -4  16    0.10    0.07
   3   4 -16    0.15    0.08
  -2  -4  16    0.38    0.11
   2  -4 -16    0.63    0.13
  -2   4  16    0.55    0.07
   2   4 -16    0.63    0.11
   1  -4 -16    0.21    0.08
  -1  -4  16    0.25    0.08
   1   4 -16    0.09    0.06
   1   4 -16    0.15    0.05
  -1   4  16    0.25    0.05
   0  -4 -16    2.95    0.20
   0   4  16    3.40    0.16
   0   4 -16    3.12    0.18
   0   4 -16    3.29    0.15
  -1  -4 -16    0.01    0.04
  -1  -4 -16    0.19    0.07
   1  -4  16    0.20    0.08
  -1   4 -16    0.07    0.04
  -1   4 -16    0.11    0.06
   2  -4  16    2.07    0.21
  -2  -4 -16    2.11    0.15
  -2   4 -16    1.91    0.12
  -2   4 -16    2.16    0.15
   2   4  16    2.23    0.15
   3  -4  16    1.34    0.22
   3  -4  16    1.28    0.17
  -3  -4 -16    1.35    0.16
  -3   4 -16    1.28    0.12
   3   4  16    1.37    0.14
  -3   4 -16    1.39    0.12
  -4  -4 -16    1.55    0.18
   4  -4  16    1.61    0.29
   4   4  16    1.43    0.22
  -4   4 -16    1.38    0.14
  -4  -5  16    0.04    0.08
   4  -5 -16    0.02    0.11
   4   5 -16    0.02    0.06
  -3  -5  16    0.60    0.13
   3  -5 -16    0.57    0.15
   3   5 -16    0.66    0.13
  -2  -5  16    3.43    0.25
   2  -5 -16    3.96    0.28
   2   5 -16    3.89    0.23
  -2   5  16    3.60    0.16
  -1  -5  16    0.00    0.06
   1  -5 -16    0.03    0.07
   1   5 -16    0.02    0.05
  -1   5  16    0.05    0.04
   1   5 -16    0.05    0.04
   0  -5  16    0.44    0.11
   0  -5 -16    0.84    0.14
   0   5 -16    0.81    0.12
   0   5 -16    0.70    0.09
   0   5  16    0.72    0.09
   1  -5  16    7.80    0.36
  -1  -5 -16    8.07    0.27
   1   5  16    7.37    0.28
  -1   5 -16    7.87    0.27
   2  -5  16   18.31    0.62
   2  -5  16   19.27    0.69
  -2  -5 -16   19.82    0.54
   2   5  16   19.32    0.53
  -2   5 -16   19.53    0.50
  -3  -5 -16    1.44    0.18
   3  -5  16    0.97    0.20
   3   5  16    1.23    0.15
  -3   5 -16    1.00    0.11
  -3   5 -16    1.10    0.12
  -4  -5 -16    0.34    0.11
   4  -5  16    0.29    0.17
  -4   5 -16    0.27    0.07
  -4   5 -16    0.35    0.08
  -4  -6  16    0.74    0.17
   4   6 -16    0.77    0.15
  -3  -6  16   -0.16    0.07
   3  -6 -16    0.07    0.10
   3   6 -16   -0.02    0.07
  -2  -6  16    1.96    0.23
   2  -6 -16    1.28    0.20
  -2   6  16    1.72    0.12
   2   6 -16    1.87    0.19
   1  -6 -16    3.64    0.26
  -1  -6  16    3.60    0.26
  -1   6  16    3.90    0.18
   1   6 -16    3.97    0.23
   1   6 -16    3.78    0.20
   0  -6  16    0.14    0.09
   0   6  16    0.07    0.05
   0   6 -16    0.00    0.06
   0   6 -16    0.06    0.05
  -1  -6 -16    0.34    0.07
   1  -6  16    0.31    0.11
   1   6  16    0.36    0.07
  -1   6 -16    0.27    0.07
  -2  -6 -16    0.45    0.10
   2  -6  16    0.66    0.17
   2  -6  16    0.31    0.11
  -2   6 -16    0.32    0.07
   2   6  16    0.46    0.10
   3  -6  16    0.78    0.19
  -3  -6 -16    0.52    0.12
  -3   6 -16    0.62    0.10
   3   6  16    0.59    0.11
   4  -6  16    1.07    0.25
  -4  -6 -16    0.95    0.16
  -4   6 -16    0.95    0.12
  -3  -7  16    1.10    0.21
   3   7 -16    1.33    0.18
  -2  -7  16    0.91    0.18
  -2   7  16    1.20    0.12
   2   7 -16    1.00    0.15
  -1  -7  16    1.41    0.20
  -1   7  16    1.64    0.13
   1   7 -16    1.55    0.15
   1   7 -16    1.78    0.19
   0  -7  16    0.30    0.11
   0   7 -16    0.22    0.07
   0   7  16    0.13    0.06
   1  -7  16    0.17    0.10
  -1  -7 -16    0.17    0.06
   1  -7  16    0.27    0.10
  -1   7 -16    0.13    0.07
   1   7  16    0.12    0.06
   2  -7  16   -0.08    0.07
  -2  -7 -16   -0.04    0.05
   2  -7  16    0.13    0.09
   2   7  16   -0.07    0.04
  -2   7 -16    0.06    0.06
   3  -7  16    0.90    0.22
  -3  -7 -16    0.61    0.13
  -3   7 -16    0.43    0.09
   3   7  16    0.64    0.12
  -3  -8  16    3.26    0.35
   3   8 -16    3.28    0.25
  -2  -8  16    1.01    0.20
   2   8 -16    0.82    0.15
  -2   8  16    0.87    0.11
  -1  -8  16    0.36    0.12
  -1   8  16    0.21    0.07
   1   8 -16    0.13    0.08
   1   8 -16    0.20    0.07
   0  -8  16    1.01    0.15
   0  -8  16    1.03    0.18
   0   8  16    1.05    0.12
   0   8 -16    0.87    0.13
   1  -8  16    0.09    0.09
   1  -8  16   -0.04    0.07
  -1   8 -16   -0.01    0.05
   1   8  16    0.12    0.06
   2  -8  16    0.32    0.15
  -2  -8 -16    0.23    0.09
   2  -8  16    0.41    0.14
  -2   8 -16    0.11    0.07
   2   8  16    0.23    0.08
   3  -8  16   -0.09    0.09
  -3  -8 -16    0.02    0.07
   3   8  16    0.04    0.06
  -3   8 -16   -0.02    0.05
  -2  -9  16    0.14    0.11
   2   9 -16    0.08    0.08
  -2   9  16    0.12    0.07
  -1  -9  16    0.08    0.09
   1   9 -16    0.04    0.07
   1   9 -16    0.08    0.07
  -1   9  16   -0.05    0.05
   0  -9  16    0.06    0.09
   0   9 -16    0.09    0.07
   0   9  16    0.01    0.06
   1  -9  16    0.67    0.16
   1  -9  16    1.01    0.19
   1   9  16    0.70    0.12
  -1   9 -16    0.63    0.12
  -2  -9 -16    0.31    0.10
   2  -9  16    0.11    0.12
   2   9  16    0.15    0.08
  -2   9 -16    0.35    0.10
  -2 -10  16    0.12    0.12
  -2  10  16    0.47    0.11
  -1 -10  16   -0.01    0.11
  -1  10  16    0.14    0.08
   1  10 -16    0.17    0.09
   0 -10  16    0.16    0.11
   0  10  16    0.40    0.10
   0  10 -16    0.47    0.12
   1 -10  16   -0.05    0.09
   1  10  16   -0.05    0.05
  -1  10 -16    0.04    0.06
   5   0 -17   -0.03    0.08
   4   0 -17    0.06    0.09
   3   0 -17    0.01    0.06
  -3   0  17    0.01    0.03
  -2   0  17    0.02    0.03
   2   0 -17    0.07    0.06
  -1   0  17    0.02    0.03
   1   0 -17    0.00    0.02
   1   0 -17   -0.02    0.04
  -1   0 -17    0.00    0.02
  -1   0 -17    0.00    0.03
   1   0  17   -0.08    0.02
  -2   0 -17    0.04    0.04
   2   0  17   -0.01    0.04
  -2   0 -17   -0.02    0.02
  -3   0 -17    0.02    0.05
   3   0  17   -0.07    0.04
   4   0  17    0.03    0.10
  -4   0 -17   -0.03    0.04
  -5   0 -17   -0.04    0.06
   5   0  17    0.05    0.14
   5  -1 -17    2.06    0.26
   5   1 -17    2.94    0.30
   4  -1 -17    7.31    0.39
   4   1 -17    7.07    0.37
  -3  -1  17    3.67    0.18
   3  -1 -17    3.64    0.25
  -3   1  17    3.66    0.14
   3   1 -17    4.06    0.25
   2  -1 -17    3.12    0.21
  -2  -1  17    3.06    0.16
   2   1 -17    2.90    0.19
  -2   1  17    3.14    0.14
  -1  -1  17    0.15    0.05
   1  -1 -17    0.07    0.05
   1   1 -17    0.19    0.07
   1   1 -17    0.12    0.03
  -1   1  17    0.16    0.05
   0  -1 -17   12.81    0.40
   0  -1 -17   13.17    0.32
   0   1 -17   13.06    0.33
   0   1 -17   13.29    0.40
   0   1  17   13.11    0.37
   1  -1  17   -0.05    0.03
  -1  -1 -17   -0.01    0.03
  -1  -1 -17    0.02    0.03
  -1   1 -17    0.02    0.03
  -1   1 -17    0.03    0.03
  -1   1 -17    0.05    0.03
  -2  -1 -17   11.13    0.32
   2  -1  17   11.32    0.39
  -2  -1 -17   11.11    0.33
  -2   1 -17   11.05    0.32
   2   1  17   11.33    0.37
  -2   1 -17   11.65    0.33
  -3  -1 -17    3.17    0.18
   3  -1  17    3.00    0.21
  -3   1 -17    3.14    0.17
   3   1  17    3.28    0.20
   4  -1  17    0.04    0.10
  -4  -1 -17    0.07    0.06
  -4   1 -17    0.21    0.07
   4   1  17    0.13    0.11
  -5  -1 -17    0.15    0.08
   5  -1  17   -0.14    0.12
   5   1  17    0.00    0.12
  -5   1 -17    0.08    0.07
   4  -2 -17   -0.08    0.08
  -4  -2  17    0.01    0.06
   4   2 -17    0.18    0.09
  -3  -2  17    0.19    0.07
   3  -2 -17    0.08    0.08
   3   2 -17    0.15    0.07
  -2  -2  17    0.10    0.06
   2  -2 -17    0.10    0.07
   2   2 -17    0.27    0.08
  -2   2  17    0.27    0.05
   1  -2 -17    0.21    0.08
  -1  -2  17    0.06    0.05
   1   2 -17    0.21    0.07
   0  -2 -17   -0.02    0.02
   0  -2 -17    0.02    0.04
   0  -2 -17    0.01    0.02
   0   2 -17    0.03    0.03
   0   2 -17   -0.01    0.04
   0   2  17   -0.02    0.03
  -1  -2 -17    1.22    0.09
  -1  -2 -17    1.32    0.11
   1  -2  17    1.37    0.15
  -1   2 -17    1.34    0.09
  -1   2 -17    1.25    0.10
  -2  -2 -17    1.72    0.12
   2  -2  17    2.04    0.17
   2   2  17    2.18    0.15
  -2   2 -17    1.91    0.12
  -2   2 -17    1.87    0.12
   3  -2  17    3.09    0.22
  -3  -2 -17    3.15    0.19
   3  -2  17    3.29    0.28
   3   2  17    3.35    0.20
  -3   2 -17    3.21    0.17
  -4  -2 -17    1.56    0.17
   4  -2  17    2.08    0.29
   4   2  17    2.18    0.28
  -4   2 -17    1.97    0.15
   4  -3 -17    0.15    0.10
  -4  -3  17   -0.10    0.06
   4   3 -17    0.15    0.08
   3  -3 -17    0.21    0.09
  -3  -3  17    0.19    0.08
   3   3 -17    0.29    0.09
  -2  -3  17    3.76    0.22
   2  -3 -17    3.98    0.25
   2   3 -17    3.76    0.22
  -2   3  17    3.70    0.15
  -1  -3  17    0.15    0.07
   1  -3 -17    0.32    0.09
   1   3 -17    0.18    0.07
  -1   3  17    0.11    0.04
   1   3 -17    0.32    0.06
   0  -3 -17   16.20    0.50
   0   3 -17   16.51    0.42
   0   3  17   15.61    0.42
   0   3 -17   16.06    0.47
   1  -3  17    5.64    0.27
  -1  -3 -17    5.22    0.19
  -1  -3 -17    4.98    0.23
  -1   3 -17    5.57    0.20
  -1   3 -17    4.93    0.22
   2  -3  17    5.57    0.29
  -2  -3 -17    6.28    0.24
  -2   3 -17    5.61    0.21
  -2   3 -17    5.73    0.23
   2   3  17    5.77    0.24
  -2   3 -17    5.56    0.21
   3  -3  17    0.35    0.10
   3  -3  17    0.26    0.13
  -3  -3 -17    0.16    0.07
  -3   3 -17    0.31    0.07
   3   3  17    0.20    0.07
   4  -3  17    1.87    0.29
  -4  -3 -17    2.01    0.20
   4   3  17    1.90    0.26
  -4   3 -17    1.92    0.14
   4  -4 -17    0.11    0.11
  -4  -4  17    0.21    0.10
   4   4 -17    0.05    0.07
  -3  -4  17    0.05    0.07
   3  -4 -17    0.15    0.10
   3   4 -17    0.04    0.06
  -2  -4  17    5.76    0.30
   2  -4 -17    6.14    0.33
  -2   4  17    6.06    0.20
   2   4 -17    6.11    0.28
   1  -4 -17    8.35    0.37
  -1  -4  17    8.19    0.35
  -1   4  17    8.59    0.27
   1   4 -17    8.64    0.33
   1   4 -17    8.16    0.27
   0  -4  17    2.80    0.20
   0  -4 -17    2.25    0.18
   0   4 -17    2.38    0.14
   0   4 -17    2.36    0.17
   0   4  17    2.10    0.14
  -1  -4 -17    7.12    0.30
   1  -4  17    7.23    0.33
  -1  -4 -17    7.02    0.24
   1   4  17    6.70    0.26
  -1   4 -17    6.94    0.24
  -1   4 -17    7.41    0.29
  -2  -4 -17    0.74    0.11
   2  -4  17    0.75    0.14
  -2   4 -17    1.06    0.11
  -2   4 -17    0.76    0.11
   2   4  17    0.69    0.11
   3  -4  17    4.84    0.29
  -3  -4 -17    4.99    0.25
   3  -4  17    5.10    0.36
  -3   4 -17    4.50    0.20
   3   4  17    5.19    0.24
  -3   4 -17    5.18    0.22
   4  -4  17    1.81    0.31
  -4  -4 -17    2.51    0.20
   4   4  17    2.08    0.27
  -4   4 -17    2.39    0.16
   4  -5 -17    0.12    0.11
  -4  -5  17    0.25    0.12
   4   5 -17    0.23    0.10
   3  -5 -17    0.27    0.12
  -3  -5  17    0.32    0.11
   3   5 -17    0.39    0.10
  -2  -5  17    0.02    0.08
   2  -5 -17    0.07    0.09
   2   5 -17    0.03    0.06
  -2   5  17   -0.01    0.04
   1  -5 -17    0.15    0.08
  -1  -5  17    0.10    0.08
   1   5 -17    0.24    0.07
  -1   5  17    0.21    0.06
   1   5 -17    0.19    0.07
   0  -5  17   -0.15    0.05
   0  -5 -17    0.07    0.08
   0   5 -17   -0.06    0.04
   0   5 -17    0.00    0.05
   0   5  17   -0.06    0.04
   1  -5  17    3.77    0.26
  -1  -5 -17    3.69    0.17
   1   5  17    3.51    0.18
  -1   5 -17    3.21    0.20
  -1   5 -17    3.77    0.18
   2  -5  17    0.28    0.10
   2  -5  17    0.18    0.11
  -2  -5 -17    0.14    0.07
   2   5  17    0.12    0.08
  -2   5 -17    0.18    0.06
   3  -5  17    4.35    0.35
  -3  -5 -17    4.75    0.25
  -3   5 -17    4.48    0.21
   3   5  17    4.58    0.24
   4  -5  17    1.02    0.24
  -4  -5 -17    0.86    0.15
  -4   5 -17    0.83    0.11
  -4   5 -17    1.00    0.12
  -4  -6  17    0.13    0.11
   4   6 -17    0.16    0.09
  -3  -6  17    1.03    0.19
   3  -6 -17    0.73    0.17
   3   6 -17    1.01    0.15
   2  -6 -17    2.15    0.26
  -2  -6  17    2.12    0.25
   2   6 -17    2.31    0.19
  -2   6  17    1.98    0.13
   1  -6 -17    7.33    0.38
  -1  -6  17    6.77    0.37
   1   6 -17    7.04    0.32
  -1   6  17    7.24    0.26
   1   6 -17    7.27    0.28
   0  -6  17   -0.01    0.07
   0   6 -17    0.05    0.06
   0   6 -17   -0.02    0.04
   0   6  17   -0.05    0.04
  -1  -6 -17    0.97    0.11
   1  -6  17    0.97    0.18
  -1   6 -17    0.99    0.12
   1   6  17    0.94    0.12
   2  -6  17   10.34    0.46
  -2  -6 -17    9.66    0.36
   2  -6  17   10.04    0.49
   2   6  17   10.13    0.35
  -2   6 -17    9.94    0.33
  -3  -6 -17    3.64    0.24
   3  -6  17    4.35    0.37
   3   6  17    3.82    0.22
  -3   6 -17    3.95    0.20
   4  -6  17    4.87    0.50
  -4  -6 -17    3.97    0.27
  -4   6 -17    4.25    0.21
  -3  -7  17    0.41    0.14
   3   7 -17    0.35    0.11
  -2  -7  17    1.33    0.21
   2   7 -17    1.13    0.16
  -2   7  17    1.23    0.13
  -1  -7  17    0.07    0.08
   1   7 -17    0.07    0.06
  -1   7  17    0.19    0.06
   1   7 -17    0.03    0.07
   0  -7  17    0.71    0.15
   0   7  17    1.11    0.13
   0   7 -17    0.96    0.15
  -1  -7 -17    0.20    0.07
   1  -7  17    0.39    0.13
   1  -7  17    0.33    0.11
   1   7  17    0.20    0.07
  -1   7 -17    0.33    0.09
  -2  -7 -17    0.04    0.05
   2  -7  17    0.19    0.13
   2  -7  17    0.01    0.08
  -2   7 -17    0.12    0.06
   2   7  17    0.15    0.07
   3  -7  17    0.06    0.12
  -3  -7 -17    0.19    0.09
  -3   7 -17    0.23    0.07
   3   7  17    0.29    0.09
  -3  -8  17    0.60    0.17
   3   8 -17    0.81    0.15
  -2  -8  17    1.44    0.23
  -2   8  17    1.35    0.14
   2   8 -17    1.55    0.20
  -1  -8  17    0.46    0.14
   1   8 -17    0.55    0.12
  -1   8  17    0.73    0.11
   1   8 -17    0.36    0.09
   0  -8  17    1.37    0.22
   0   8  17    1.31    0.15
   0   8 -17    1.30    0.15
   1  -8  17    1.81    0.23
   1  -8  17    1.61    0.23
  -1   8 -17    1.96    0.16
   1   8  17    1.65    0.16
   2  -8  17    0.19    0.13
  -2  -8 -17    0.52    0.11
   2  -8  17    0.27    0.12
   2   8  17    0.52    0.10
  -2   8 -17    0.50    0.10
  -3  -8 -17    0.61    0.13
   3  -8  17    1.10    0.25
   3   8  17    1.08    0.15
  -3   8 -17    0.82    0.12
  -2  -9  17    0.27    0.14
  -2   9  17    0.09    0.06
  -1  -9  17   -0.03    0.08
  -1   9  17   -0.06    0.05
   1   9 -17   -0.09    0.05
   1   9 -17   -0.01    0.05
   0  -9  17    0.08    0.09
   0   9  17   -0.10    0.05
   0   9 -17    0.00    0.06
   1  -9  17    0.01    0.09
  -1   9 -17    0.06    0.07
   1   9  17    0.09    0.06
   2  -9  17    0.36    0.16
   2   9  17    0.46    0.11
  -2   9 -17    0.62    0.12
  -1 -10  17    0.02    0.10
  -1  10  17    0.04    0.07
   0 -10  17    0.21    0.12
   0  10 -17   -0.01    0.07
   0  10  17    0.28    0.09
   1 -10  17   -0.04    0.09
  -1  10 -17    0.13    0.07
   1  10  17    0.04    0.05
   4   0 -18    0.00    0.09
  -3   0  18    3.13    0.15
   3   0 -18    3.35    0.23
   2   0 -18    0.88    0.14
  -2   0  18    0.61    0.08
  -1   0  18    0.12    0.05
   1   0 -18    0.04    0.05
   0   0  18    1.49    0.12
   0   0 -18    1.31    0.14
   0   0 -18    1.60    0.09
  -1   0 -18    1.25    0.09
   1   0  18    0.88    0.11
  -1   0 -18    1.33    0.11
  -1   0 -18    1.42    0.09
  -2   0 -18    0.16    0.05
  -2   0 -18    0.28    0.06
   2   0  18    0.07    0.06
   3   0  18   13.88    0.46
  -3   0 -18   13.28    0.40
   4   0  18    0.05    0.10
  -4   0 -18    0.05    0.06
   4  -1 -18   -0.02    0.07
   4   1 -18    0.03    0.07
   3  -1 -18    1.59    0.20
  -3  -1  18    1.49    0.14
  -3   1  18    1.19    0.09
   3   1 -18    1.78    0.20
   2  -1 -18    0.02    0.06
  -2  -1  18    0.03    0.04
   2   1 -18    0.10    0.07
  -2   1  18    0.01    0.03
  -1  -1  18    4.42    0.21
   1  -1 -18    4.46    0.24
  -1   1  18    4.22    0.18
   1   1 -18    4.58    0.23
   0  -1 -18    1.75    0.13
   0  -1 -18    1.77    0.09
   0   1 -18    1.68    0.13
   0   1  18    1.43    0.11
   0   1 -18    1.85    0.10
  -1  -1 -18    0.63    0.07
  -1  -1 -18    0.58    0.08
   1  -1  18    0.59    0.10
  -1   1 -18    0.56    0.07
   1   1  18    0.60    0.09
  -1   1 -18    0.70    0.10
  -1   1 -18    0.57    0.07
  -2  -1 -18    1.66    0.12
   2  -1  18    1.78    0.18
  -2   1 -18    1.74    0.12
   2   1  18    1.43    0.14
  -2   1 -18    1.71    0.11
  -3  -1 -18    0.18    0.06
   3  -1  18    0.16    0.08
   3   1  18    0.16    0.07
  -3   1 -18    0.24    0.07
   4  -1  18    1.11    0.24
  -4  -1 -18    0.90    0.13
   4   1  18    1.14    0.23
  -4   1 -18    0.96    0.12
  -4  -2  18    1.56    0.17
   4  -2 -18    1.79    0.24
   4   2 -18    2.52    0.21
   3  -2 -18    0.12    0.09
  -3  -2  18   -0.02    0.05
   3   2 -18    0.01    0.07
   2  -2 -18   -0.03    0.05
  -2  -2  18   -0.04    0.04
  -2   2  18   -0.01    0.03
   2   2 -18   -0.05    0.04
   1  -2 -18    1.58    0.17
  -1  -2  18    1.35    0.14
   1   2 -18    1.49    0.15
  -1   2  18    1.55    0.10
   0  -2 -18    3.52    0.13
   0  -2 -18    3.65    0.13
   0  -2 -18    3.36    0.20
   0   2 -18    3.67    0.15
   0   2  18    3.70    0.17
   0   2 -18    3.62    0.19
   1  -2  18    0.79    0.12
  -1  -2 -18    0.52    0.07
  -1  -2 -18    0.41    0.08
  -1   2 -18    0.52    0.07
   1   2  18    0.53    0.09
  -1   2 -18    0.63    0.09
   2  -2  18    2.59    0.19
  -2  -2 -18    2.23    0.14
   2   2  18    2.48    0.16
  -2   2 -18    2.18    0.13
  -2   2 -18    2.35    0.13
   3  -2  18    1.14    0.16
   3  -2  18    1.33    0.22
  -3  -2 -18    1.05    0.13
  -3   2 -18    1.24    0.12
   3   2  18    1.47    0.16
   4  -2  18    0.21    0.12
  -4  -2 -18   -0.02    0.06
   4   2  18    0.20    0.13
  -4   2 -18    0.10    0.06
   4  -3 -18    0.50    0.14
  -4  -3  18    0.43    0.11
   4   3 -18    0.38    0.11
   3  -3 -18    0.06    0.08
  -3  -3  18    0.04    0.05
   3   3 -18    0.01    0.06
  -2  -3  18    1.06    0.15
   2  -3 -18    1.03    0.16
   2   3 -18    1.02    0.14
  -2   3  18    1.08    0.08
  -1  -3  18    1.44    0.17
   1  -3 -18    1.28    0.17
   1   3 -18    1.45    0.10
   1   3 -18    1.53    0.16
  -1   3  18    1.51    0.10
   0  -3 -18    1.40    0.08
   0  -3 -18    1.47    0.08
   0  -3 -18    1.02    0.14
   0   3  18    1.43    0.11
   0   3 -18    1.40    0.10
   0   3 -18    1.41    0.15
  -1  -3 -18    0.48    0.07
  -1  -3 -18    0.58    0.10
   1  -3  18    0.59    0.12
  -1   3 -18    0.45    0.07
  -1   3 -18    0.40    0.08
   1   3  18    0.50    0.09
  -2  -3 -18    1.31    0.13
   2  -3  18    0.98    0.14
  -2   3 -18    1.23    0.14
   2   3  18    1.30    0.14
  -2   3 -18    1.22    0.10
  -2   3 -18    1.37    0.11
   4  -3  18    0.62    0.19
  -4  -3 -18    0.52    0.12
  -4   3 -18    0.45    0.09
   4   3  18    0.65    0.18
   4  -4 -18    0.38    0.14
  -4  -4  18    0.34    0.12
   4   4 -18    0.54    0.13
   3  -4 -18    0.17    0.10
  -3  -4  18    0.03    0.07
   3   4 -18    0.16    0.08
   2  -4 -18    1.30    0.19
  -2  -4  18    1.02    0.15
  -2   4  18    1.01    0.09
   2   4 -18    0.94    0.14
   1  -4 -18    0.20    0.09
  -1  -4  18    0.06    0.07
   1   4 -18    0.12    0.06
   1   4 -18    0.26    0.06
  -1   4  18    0.22    0.06
   0  -4  18   27.26    0.76
   0  -4 -18   26.28    0.75
   0   4 -18   26.85    0.64
   0   4  18   26.86    0.64
   0   4 -18   26.09    0.70
  -1  -4 -18   13.95    0.46
  -1  -4 -18   14.46    0.38
   1  -4  18   14.29    0.51
  -1   4 -18   13.78    0.44
   1   4  18   13.73    0.41
  -1   4 -18   14.15    0.39
   2  -4  18   -0.05    0.06
  -2  -4 -18   -0.05    0.05
  -2   4 -18    0.07    0.05
  -2   4 -18   -0.02    0.04
   2   4  18   -0.06    0.05
   3  -4  18    0.12    0.10
  -3  -4 -18    0.05    0.07
   3  -4  18    0.18    0.09
  -3   4 -18    0.15    0.06
   3   4  18    0.21    0.08
  -3   4 -18    0.21    0.06
   4  -4  18    0.35    0.17
  -4  -4 -18    0.35    0.10
  -4   4 -18    0.37    0.09
   4   4  18    0.29    0.13
  -4  -5  18    0.01    0.09
   4   5 -18   -0.08    0.06
  -3  -5  18    0.05    0.09
   3  -5 -18    0.27    0.13
   3   5 -18    0.17    0.08
   2  -5 -18    1.86    0.23
  -2  -5  18    1.78    0.22
   2   5 -18    2.11    0.18
  -2   5  18    2.21    0.13
   1  -5 -18    7.57    0.38
  -1  -5  18    7.40    0.36
   1   5 -18    7.41    0.32
   1   5 -18    7.09    0.27
  -1   5  18    7.01    0.25
   0  -5  18    0.42    0.12
   0  -5 -18    0.42    0.11
   0   5 -18    0.40    0.08
   0   5 -18    0.55    0.11
   0   5  18    0.40    0.08
  -1  -5 -18    2.09    0.13
   1  -5  18    1.98    0.22
  -1   5 -18    1.88    0.14
   1   5  18    1.88    0.14
  -1   5 -18    2.13    0.17
  -2  -5 -18    5.95    0.26
   2  -5  18    6.03    0.37
   2  -5  18    6.08    0.34
  -2   5 -18    6.09    0.24
   2   5  18    6.30    0.27
  -2   5 -18    5.85    0.28
   3  -5  18    3.29    0.36
  -3  -5 -18    3.20    0.21
   3   5  18    3.04    0.20
  -3   5 -18    3.45    0.18
   4  -5  18    0.44    0.18
  -4  -5 -18    0.62    0.13
  -4   5 -18    0.50    0.09
  -4   5 -18    0.54    0.09
   3  -6 -18    0.50    0.16
  -3  -6  18    0.54    0.14
   3   6 -18    0.47    0.11
  -2  -6  18    0.04    0.08
   2  -6 -18   -0.01    0.08
  -2   6  18    0.11    0.05
   2   6 -18    0.06    0.06
  -1  -6  18    0.07    0.09
   1  -6 -18   -0.01    0.07
  -1   6  18    0.16    0.05
   1   6 -18    0.05    0.06
   1   6 -18    0.22    0.07
   0  -6  18    3.86    0.28
   0   6 -18    4.00    0.24
   0   6  18    3.46    0.18
   0   6 -18    3.53    0.19
   1  -6  18    5.53    0.33
  -1  -6 -18    5.75    0.22
  -1   6 -18    5.40    0.24
  -1   6 -18    5.78    0.29
   1   6  18    5.54    0.25
   2  -6  18    0.40    0.13
  -2  -6 -18    0.60    0.10
   2  -6  18    0.77    0.17
  -2   6 -18    0.53    0.09
   2   6  18    0.40    0.09
   3  -6  18    0.58    0.18
  -3  -6 -18    0.49    0.11
  -3   6 -18    0.38    0.08
   3   6  18    0.37    0.10
  -3  -7  18    0.51    0.16
   3   7 -18    0.38    0.12
  -2  -7  18    0.91    0.19
   2   7 -18    1.16    0.16
  -2   7  18    1.33    0.13
  -1  -7  18    0.77    0.16
  -1   7  18    0.95    0.12
   1   7 -18    0.67    0.11
   1   7 -18    0.96    0.15
   0  -7  18    0.27    0.11
   0   7 -18    0.61    0.12
   0   7 -18    0.45    0.09
   1  -7  18    4.96    0.32
   1  -7  18    5.16    0.34
   1   7  18    4.71    0.23
  -1   7 -18    4.99    0.24
  -2  -7 -18    0.43    0.10
   2  -7  18    0.25    0.11
   2  -7  18    0.40    0.15
  -2   7 -18    0.42    0.08
   2   7  18    0.35    0.09
  -3  -7 -18    1.92    0.21
   3  -7  18    1.69    0.28
   3   7  18    1.68    0.18
  -3   7 -18    1.86    0.17
  -3  -8  18    0.09    0.12
  -2  -8  18   -0.03    0.09
  -2   8  18    0.08    0.06
   2   8 -18    0.13    0.09
  -1  -8  18    0.32    0.13
   1   8 -18    0.32    0.09
  -1   8  18    0.38    0.09
   1   8 -18    0.33    0.11
   0  -8  18    1.28    0.21
   0   8 -18    1.44    0.19
   0   8  18    1.67    0.16
   0   8 -18    1.72    0.18
   1  -8  18    1.00    0.19
   1  -8  18    1.03    0.19
  -1   8 -18    1.19    0.15
   1   8  18    1.18    0.15
   2  -8  18    1.02    0.22
   2  -8  18    1.11    0.22
  -2  -8 -18    0.74    0.12
   2   8  18    0.98    0.13
  -2   8 -18    0.91    0.13
  -3  -8 -18   -0.09    0.07
  -3   8 -18    0.07    0.07
   3   8  18    0.07    0.07
  -2  -9  18    0.62    0.18
  -2   9  18    0.41    0.10
  -1  -9  18    0.74    0.18
  -1   9  18    0.59    0.11
   1   9 -18    0.49    0.14
   0  -9  18    0.55    0.16
   0   9 -18    0.44    0.12
   0   9  18    0.47    0.10
   1  -9  18   -0.01    0.08
  -1   9 -18    0.06    0.07
   1   9  18    0.05    0.06
   2  -9  18    0.20    0.13
   2   9  18    0.22    0.09
  -2   9 -18    0.25    0.09
   0 -10  18    0.04    0.11
   0  10  18    0.19    0.09
   0  10 -18    0.04    0.08
   4   0 -19   -0.02    0.07
  -3   0  19    0.01    0.04
   3   0 -19    0.02    0.07
  -2   0  19    0.01    0.03
   2   0 -19    0.09    0.07
  -1   0  19    0.00    0.04
   1   0 -19    0.05    0.05
   0   0 -19    0.24    0.04
   0   0  19    0.21    0.06
   0   0 -19    0.29    0.07
   1   0  19    0.00    0.04
  -1   0 -19    0.00    0.03
  -1   0 -19   -0.02    0.03
  -1   0 -19   -0.03    0.03
  -2   0 -19    0.00    0.03
   2   0  19    0.01    0.05
  -3   0 -19   -0.08    0.04
   3   0  19   -0.01    0.06
   4   0  19   -0.02    0.09
  -4   0 -19    0.00    0.05
   4  -1 -19    0.27    0.11
   4   1 -19    0.20    0.11
   3  -1 -19    0.00    0.08
  -3  -1  19   -0.02    0.04
  -3   1  19    0.06    0.04
   3   1 -19    0.03    0.06
  -2  -1  19    5.11    0.23
   2  -1 -19    5.36    0.30
   2   1 -19    5.85    0.29
  -2   1  19    5.51    0.20
  -1  -1  19    1.96    0.14
   1  -1 -19    2.28    0.18
  -1   1  19    2.05    0.13
   1   1 -19    2.18    0.16
   0  -1 -19    3.01    0.12
   0  -1  19    2.94    0.18
   0  -1 -19    3.30    0.19
   0   1 -19    3.00    0.13
   0   1  19    2.81    0.16
   0   1 -19    3.19    0.18
  -1  -1 -19    1.30    0.13
   1  -1  19    1.00    0.13
  -1  -1 -19    1.30    0.09
   1   1  19    0.97    0.11
  -1   1 -19    1.05    0.08
  -1   1 -19    1.19    0.09
  -1   1 -19    1.11    0.12
  -2  -1 -19    0.99    0.10
   2  -1  19    1.31    0.16
   2   1  19    1.05    0.13
  -2   1 -19    1.36    0.11
  -2   1 -19    1.15    0.11
   3  -1  19    9.40    0.40
  -3  -1 -19   10.67    0.35
  -3   1 -19   10.86    0.34
   3   1  19   10.17    0.39
   4  -1  19    0.35    0.15
  -4  -1 -19    0.50    0.10
   4   1  19    0.49    0.16
  -4   1 -19    0.39    0.09
   4  -2 -19    0.32    0.13
   4   2 -19    0.24    0.10
   3  -2 -19    2.16    0.24
  -3  -2  19    1.93    0.18
   3   2 -19    1.71    0.19
   2  -2 -19    1.44    0.19
  -2  -2  19    1.29    0.15
   2   2 -19    1.46    0.17
  -2   2  19    1.34    0.10
  -1  -2  19   14.65    0.47
   1  -2 -19   14.93    0.51
   1   2 -19   15.90    0.49
  -1   2  19   15.03    0.41
   0  -2  19    0.12    0.06
   0  -2 -19    0.16    0.07
   0  -2 -19    0.13    0.04
   0   2  19    0.03    0.05
   0   2 -19    0.11    0.06
  -1  -2 -19    1.83    0.11
  -1  -2 -19    1.91    0.14
   1  -2  19    1.63    0.17
  -1   2 -19    1.66    0.11
   1   2  19    1.78    0.13
  -1   2 -19    2.10    0.14
  -2  -2 -19    0.42    0.08
   2  -2  19    0.50    0.11
  -2   2 -19    0.40    0.07
   2   2  19    0.37    0.08
  -2   2 -19    0.49    0.08
   3  -2  19    0.18    0.09
   3  -2  19    0.08    0.10
  -3  -2 -19    0.21    0.07
  -3   2 -19    0.20    0.06
   3   2  19    0.14    0.07
  -4  -2 -19    0.02    0.06
   4  -2  19   -0.05    0.09
   4   2  19    0.07    0.09
  -4   2 -19   -0.07    0.05
   4  -3 -19    0.01    0.10
  -4  -3  19   -0.09    0.06
   4   3 -19    0.14    0.10
  -3  -3  19    0.50    0.11
   3  -3 -19    0.66    0.14
   3   3 -19    0.32    0.10
  -2  -3  19    1.92    0.19
   2  -3 -19    1.94    0.22
  -2   3  19    1.97    0.11
   2   3 -19    1.80    0.19
  -1  -3  19    7.22    0.32
   1  -3 -19    7.01    0.34
  -1   3  19    6.46    0.23
   1   3 -19    6.37    0.29
   0  -3 -19   18.94    0.58
   0  -3 -19   18.74    0.43
   0  -3 -19   19.11    0.44
   0  -3  19   19.32    0.59
   0   3  19   19.01    0.50
   0   3 -19   20.05    0.56
   0   3 -19   18.73    0.48
   1  -3  19    9.08    0.38
  -1  -3 -19    9.88    0.36
  -1  -3 -19    9.49    0.28
   1   3  19    9.74    0.33
  -1   3 -19    9.81    0.30
  -1   3 -19    9.30    0.34
  -2  -3 -19    0.13    0.06
   2  -3  19    0.14    0.09
  -2   3 -19    0.09    0.05
  -2   3 -19    0.18    0.06
  -2   3 -19    0.17    0.07
   2   3  19    0.04    0.06
   3  -3  19    0.02    0.07
  -3  -3 -19   -0.01    0.05
   3  -3  19   -0.04    0.09
  -3   3 -19   -0.02    0.04
   3   3  19    0.01    0.05
  -4  -3 -19    2.27    0.19
   4  -3  19    1.81    0.30
  -4   3 -19    2.08    0.16
   4   3  19    1.85    0.27
  -4  -4  19    0.19    0.11
   4   4 -19    0.01    0.07
  -3  -4  19    0.04    0.08
   3  -4 -19   -0.07    0.07
   3   4 -19    0.04    0.07
  -2  -4  19    0.20    0.09
   2  -4 -19    0.23    0.10
   2   4 -19    0.07    0.06
  -2   4  19    0.23    0.06
   1  -4 -19    1.53    0.19
  -1  -4  19    1.59    0.19
  -1   4  19    1.43    0.11
   1   4 -19    1.45    0.16
   0  -4 -19    2.15    0.21
   0  -4  19    2.39    0.24
   0   4  19    2.37    0.15
   0   4 -19    2.38    0.15
   0   4 -19    2.48    0.17
   1  -4  19   11.86    0.46
  -1  -4 -19   11.51    0.33
  -1   4 -19   11.08    0.39
   1   4  19   11.30    0.37
  -1   4 -19   11.97    0.35
   2  -4  19   -0.01    0.07
  -2  -4 -19    0.13    0.06
  -2   4 -19    0.04    0.04
  -2   4 -19    0.06    0.06
   2   4  19   -0.03    0.05
  -3  -4 -19    2.33    0.18
   3  -4  19    2.43    0.26
   3  -4  19    2.55    0.31
   3   4  19    2.24    0.18
  -3   4 -19    2.38    0.15
  -3   4 -19    2.41    0.16
   4  -4  19    0.87    0.23
  -4  -4 -19    0.79    0.14
  -4   4 -19    0.73    0.11
  -4   4 -19    0.84    0.12
   4   4  19    0.75    0.19
  -4  -5  19    0.02    0.10
  -3  -5  19    0.25    0.11
   3  -5 -19   -0.06    0.09
   3   5 -19    0.11    0.08
   2  -5 -19    0.62    0.14
  -2  -5  19    0.59    0.13
   2   5 -19    0.92    0.15
  -2   5  19    0.51    0.08
  -1  -5  19    4.71    0.30
   1  -5 -19    4.65    0.30
   1   5 -19    5.12    0.25
   1   5 -19    5.31    0.27
  -1   5  19    4.98    0.21
   0  -5  19   -0.05    0.07
   0  -5 -19   -0.03    0.07
   0   5  19    0.05    0.05
   0   5 -19    0.01    0.06
   0   5 -19    0.04    0.05
   1  -5  19    3.06    0.29
  -1  -5 -19    3.26    0.24
  -1  -5 -19    2.89    0.15
   1   5  19    3.37    0.18
  -1   5 -19    2.74    0.19
  -1   5 -19    2.92    0.17
   2  -5  19    0.00    0.07
  -2  -5 -19    0.14    0.06
   2   5  19    0.16    0.07
  -2   5 -19    0.21    0.06
  -2   5 -19    0.18    0.08
  -3  -5 -19    0.15    0.08
   3  -5  19    0.44    0.15
   3   5  19    0.11    0.08
  -3   5 -19    0.18    0.07
   4  -5  19    0.48    0.19
  -4  -5 -19    0.44    0.12
  -4   5 -19    0.30    0.08
  -4   5 -19    0.47    0.09
   3  -6 -19    0.14    0.13
  -3  -6  19    0.15    0.11
   3   6 -19    0.20    0.10
   2  -6 -19    4.46    0.32
  -2  -6  19    4.70    0.33
   2   6 -19    5.02    0.28
  -2   6  19    4.76    0.20
  -1  -6  19    0.11    0.09
   1  -6 -19    0.02    0.07
   1   6 -19    0.20    0.09
  -1   6  19    0.03    0.05
   0  -6  19    0.26    0.11
   0   6 -19    0.12    0.06
   0   6  19    0.10    0.06
   0   6 -19    0.15    0.08
   1  -6  19    1.29    0.19
  -1   6 -19    1.19    0.13
  -1   6 -19    1.59    0.18
   1   6  19    1.46    0.15
  -2  -6 -19    0.43    0.09
   2  -6  19    0.44    0.13
   2  -6  19    0.50    0.15
   2   6  19    0.37    0.09
  -2   6 -19    0.39    0.09
  -2   6 -19    0.33    0.10
  -3  -6 -19    0.05    0.07
   3  -6  19    0.09    0.13
  -3   6 -19    0.14    0.06
   3   6  19    0.07    0.06
  -3  -7  19    0.21    0.12
  -2  -7  19    0.71    0.17
  -2   7  19    0.41    0.09
   2   7 -19    0.52    0.13
  -1  -7  19    0.21    0.11
   1   7 -19    0.07    0.08
  -1   7  19    0.22    0.07
   0  -7  19    0.66    0.15
   0   7 -19    0.64    0.13
   0   7 -19    0.73    0.11
   0   7  19    0.63    0.11
   1  -7  19    2.20    0.28
  -1   7 -19    2.06    0.21
   1   7  19    2.14    0.16
  -1   7 -19    2.09    0.16
   2  -7  19    0.25    0.13
  -2  -7 -19    0.09    0.07
   2  -7  19   -0.01    0.08
  -2   7 -19    0.21    0.07
   2   7  19    0.25    0.08
  -3  -7 -19    0.10    0.08
   3  -7  19   -0.09    0.09
   3   7  19    0.16    0.08
  -3   7 -19    0.04    0.06
  -2  -8  19   -0.01    0.09
  -2   8  19    0.19    0.06
   2   8 -19    0.04    0.09
  -1  -8  19    2.67    0.31
  -1   8  19    2.83    0.18
   1   8 -19    2.67    0.23
   0  -8  19    0.04    0.10
   0   8 -19    0.18    0.09
   0   8 -19    0.15    0.08
   0   8  19    0.07    0.06
   1  -8  19    4.18    0.32
   1  -8  19    3.95    0.32
  -1   8 -19    3.93    0.23
   1   8  19    3.84    0.22
   2  -8  19    0.74    0.19
  -2   8 -19    0.52    0.11
   2   8  19    0.62    0.12
  -1  -9  19   -0.16    0.08
  -1   9  19    0.06    0.06
   0  -9  19    0.05    0.10
   0   9 -19    0.22    0.09
   0   9 -19    0.13    0.10
   0   9  19    0.41    0.10
   1  -9  19    0.04    0.11
   1   9  19    0.03    0.07
  -1   9 -19    0.00    0.06
   4   0 -20    0.05    0.08
   3   0 -20    2.50    0.26
  -3   0  20    2.13    0.14
   2   0 -20    0.10    0.07
  -2   0  20    0.05    0.05
  -1   0  20    4.10    0.20
   1   0 -20    4.56    0.25
   0   0  20    2.82    0.17
   0   0 -20    2.71    0.12
   0   0 -20    2.90    0.18
  -1   0 -20    4.16    0.17
   1   0  20    3.94    0.22
  -1   0 -20    4.13    0.17
  -1   0 -20    4.66    0.21
  -2   0 -20    0.86    0.10
   2   0  20    1.01    0.14
   3   0  20    1.69    0.19
  -3   0 -20    1.46    0.14
   4   0  20   -0.06    0.10
  -4   0 -20    0.01    0.06
   4  -1 -20    0.02    0.08
   4   1 -20    0.09    0.09
  -3  -1  20    0.48    0.09
   3  -1 -20    0.36    0.11
  -3   1  20    0.50    0.07
   3   1 -20    0.53    0.12
  -2  -1  20    1.15    0.13
   2  -1 -20    1.12    0.17
   2   1 -20    1.16    0.16
  -2   1  20    0.96    0.10
  -1  -1  20    0.17    0.06
   1  -1 -20    0.25    0.09
   1   1 -20    0.23    0.08
  -1   1  20    0.15    0.06
   0  -1  20    1.10    0.13
   0  -1 -20    0.94    0.13
   0  -1 -20    0.89    0.08
   0   1 -20    1.05    0.08
   0   1 -20    0.99    0.13
   0   1  20    0.98    0.12
  -1  -1 -20    0.50    0.09
   1  -1  20    0.49    0.10
  -1  -1 -20    0.41    0.07
  -1   1 -20    0.32    0.08
   1   1  20    0.42    0.09
  -1   1 -20    0.30    0.06
   2  -1  20    0.99    0.14
  -2  -1 -20    0.99    0.11
   2   1  20    1.06    0.14
  -2   1 -20    0.83    0.10
  -3  -1 -20    0.97    0.12
   3  -1  20    1.17    0.16
   3   1  20    1.22    0.16
  -3   1 -20    0.97    0.12
  -4  -1 -20    0.09    0.07
   4  -1  20    0.15    0.14
  -4   1 -20    0.00    0.05
   4   1  20   -0.07    0.09
   4  -2 -20    0.54    0.15
   4   2 -20    0.52    0.14
  -3  -2  20    0.01    0.06
   3  -2 -20    0.12    0.10
   3   2 -20    0.13    0.08
   2  -2 -20    0.99    0.16
  -2  -2  20    1.00    0.14
   2   2 -20    1.12    0.15
  -2   2  20    1.13    0.11
  -1  -2  20    4.30    0.24
   1  -2 -20    4.56    0.26
  -1   2  20    4.59    0.20
   1   2 -20    4.66    0.25
   0  -2  20    0.16    0.07
   0  -2 -20    0.21    0.08
   0  -2 -20    0.09    0.04
   0   2  20    0.16    0.06
   0   2 -20    0.04    0.06
  -1  -2 -20    0.19    0.05
  -1  -2 -20    0.28    0.07
   1  -2  20    0.15    0.08
   1   2  20    0.07    0.06
  -1   2 -20    0.19    0.05
  -1   2 -20    0.21    0.07
  -2  -2 -20    0.43    0.08
   2  -2  20    0.47    0.11
   2   2  20    0.54    0.10
  -2   2 -20    0.40    0.07
  -2   2 -20    0.48    0.08
  -3  -2 -20    0.98    0.13
   3  -2  20    0.96    0.16
   3   2  20    1.06    0.15
  -3   2 -20    0.96    0.12
   4  -2  20    1.01    0.23
  -4  -2 -20    0.84    0.14
  -4   2 -20    0.88    0.12
   4   2  20    0.80    0.19
  -4  -3  20    1.54    0.20
   4   3 -20    1.39    0.20
  -3  -3  20    2.64    0.21
   3  -3 -20    2.23    0.26
   3   3 -20    2.69    0.22
  -2  -3  20    1.32    0.17
   2  -3 -20    1.47    0.20
   2   3 -20    1.30    0.17
  -2   3  20    1.56    0.11
  -1  -3  20   -0.03    0.06
   1  -3 -20    0.03    0.08
   1   3 -20    0.03    0.06
  -1   3  20    0.05    0.04
   0  -3 -20    1.60    0.18
   0  -3  20    1.24    0.16
   0   3  20    1.26    0.13
   0   3 -20    1.29    0.15
   0   3 -20    1.60    0.12
   1  -3  20   13.73    0.50
  -1  -3 -20   13.32    0.37
  -1   3 -20   14.00    0.39
   1   3  20   13.49    0.42
  -1   3 -20   14.05    0.44
  -2  -3 -20   -0.08    0.04
   2  -3  20    0.02    0.07
  -2   3 -20    0.03    0.05
  -2   3 -20   -0.05    0.03
   2   3  20   -0.05    0.05
   3  -3  20    2.57    0.32
   3  -3  20    2.78    0.23
  -3  -3 -20    2.66    0.18
  -3   3 -20    2.85    0.16
  -3   3 -20    2.96    0.17
   3   3  20    2.54    0.19
   4  -3  20    1.49    0.28
  -4  -3 -20    1.12    0.16
  -4   3 -20    0.95    0.13
   4   3  20    0.87    0.21
  -4  -4  20   -0.04    0.09
   3  -4 -20    1.63    0.24
  -3  -4  20    1.44    0.20
   3   4 -20    1.36    0.19
  -2  -4  20   -0.02    0.07
   2  -4 -20    0.01    0.08
   2   4 -20    0.00    0.05
  -2   4  20    0.05    0.04
   1  -4 -20    1.87    0.22
  -1  -4  20    2.13    0.22
   1   4 -20    2.15    0.17
  -1   4  20    2.09    0.13
   0  -4 -20    0.08    0.08
   0  -4  20    0.15    0.09
   0   4  20    0.19    0.06
   0   4 -20    0.16    0.07
   0   4 -20    0.10    0.05
   1  -4  20   11.58    0.47
  -1  -4 -20   11.84    0.33
  -1   4 -20   11.32    0.40
   1   4  20   11.38    0.38
  -1   4 -20   10.98    0.35
   2  -4  20    2.15    0.24
  -2  -4 -20    1.71    0.14
  -2   4 -20    1.86    0.13
   2   4  20    1.72    0.17
  -2   4 -20    1.54    0.16
  -3  -4 -20   -0.02    0.05
   3  -4  20   -0.01    0.07
   3  -4  20   -0.10    0.07
  -3   4 -20   -0.03    0.04
   3   4  20    0.01    0.07
  -3   4 -20    0.00    0.04
  -4  -4 -20    0.00    0.08
   4  -4  20    0.05    0.13
  -4   4 -20    0.11    0.06
   4   4  20   -0.04    0.10
  -4   4 -20    0.12    0.07
  -3  -5  20    0.07    0.09
   3  -5 -20   -0.07    0.09
   3   5 -20    0.00    0.07
   2  -5 -20    0.62    0.14
  -2  -5  20    0.68    0.15
   2   5 -20    0.70    0.13
  -2   5  20    0.64    0.09
   1  -5 -20    0.45    0.13
  -1  -5  20    0.35    0.12
   1   5 -20    0.55    0.11
  -1   5  20    0.48    0.08
   0  -5  20   -0.07    0.06
   0  -5 -20    0.00    0.07
   0   5 -20    0.08    0.05
   0   5  20   -0.02    0.04
   0   5 -20    0.03    0.06
  -1  -5 -20    1.32    0.17
   1  -5  20    1.54    0.21
  -1  -5 -20    1.35    0.11
  -1   5 -20    1.33    0.13
   1   5  20    1.54    0.15
  -1   5 -20    1.36    0.16
  -2  -5 -20    0.09    0.06
   2  -5  20    0.09    0.09
  -2   5 -20    0.02    0.06
   2   5  20    0.07    0.06
  -2   5 -20    0.11    0.06
   3  -5  20    0.38    0.16
  -3  -5 -20    0.31    0.10
  -3   5 -20    0.35    0.08
   3   5  20    0.36    0.10
  -3  -6  20    0.00    0.09
   3   6 -20    0.01    0.07
   2  -6 -20    0.07    0.10
  -2  -6  20   -0.06    0.07
  -2   6  20    0.03    0.05
   2   6 -20    0.14    0.08
  -1  -6  20    0.86    0.16
   1  -6 -20    0.63    0.15
  -1   6  20    0.88    0.11
   1   6 -20    0.78    0.14
   0  -6 -20    0.63    0.14
   0  -6  20    0.78    0.16
   0   6 -20    0.71    0.13
   0   6 -20    0.63    0.10
   0   6  20    0.74    0.11
   1  -6  20    0.96    0.19
   1   6  20    1.26    0.14
  -1   6 -20    1.00    0.15
  -1   6 -20    1.09    0.13
  -2  -6 -20    3.54    0.20
   2  -6  20    3.72    0.38
   2  -6  20    3.78    0.30
   2   6  20    3.67    0.22
  -2   6 -20    3.84    0.20
  -2   6 -20    4.02    0.24
  -3  -6 -20    0.16    0.09
   3  -6  20    0.24    0.15
  -3   6 -20    0.29    0.08
   3   6  20    0.57    0.12
  -3  -7  20    0.17    0.13
  -2  -7  20    2.36    0.28
  -2   7  20    2.38    0.16
   2   7 -20    2.34    0.24
  -1  -7  20    1.38    0.22
  -1   7  20    1.18    0.13
   1   7 -20    1.21    0.17
   0  -7  20   -0.01    0.08
   0   7  20   -0.05    0.05
   0   7 -20    0.00    0.07
   0   7 -20    0.07    0.06
   1  -7  20    0.21    0.11
  -1   7 -20    0.26    0.10
   1   7  20    0.20    0.08
  -1   7 -20    0.26    0.08
  -2  -7 -20    0.83    0.12
   2  -7  20    1.00    0.22
   2  -7  20    0.95    0.19
  -2   7 -20    0.85    0.15
  -2   7 -20    0.99    0.13
   2   7  20    1.03    0.14
  -3  -7 -20   -0.01    0.07
   3   7  20   -0.03    0.06
  -2  -8  20    0.47    0.15
  -2   8  20    0.70    0.11
  -1  -8  20    0.01    0.09
  -1   8  20    0.13    0.06
   1   8 -20    0.00    0.07
   0  -8  20    0.17    0.11
   0   8 -20    0.19    0.09
   0   8  20    0.24    0.08
   0   8 -20    0.18    0.08
   1  -8  20    0.38    0.14
   1  -8  20    0.55    0.16
  -1   8 -20    0.42    0.13
  -1   8 -20    0.44    0.10
   1   8  20    0.49    0.11
   2  -8  20    0.86    0.20
  -2   8 -20    0.79    0.13
   2   8  20    0.74    0.12
  -1  -9  20    0.80    0.19
  -1   9  20    0.42    0.10
   0  -9  20    0.12    0.11
   0   9  20    0.17    0.08
   0   9 -20    0.26    0.10
   1  -9  20    0.03    0.09
   1   9  20   -0.02    0.06
  -1   9 -20   -0.02    0.06
  -3   0  21    0.00    0.04
   3   0 -21   -0.07    0.07
   2   0 -21    0.00    0.06
  -2   0  21    0.02    0.05
  -1   0  21   -0.02    0.04
   1   0 -21   -0.05    0.05
   0   0 -21    0.11    0.04
   0   0  21    0.26    0.08
   0   0 -21    0.10    0.06
  -1   0 -21   -0.02    0.03
  -1   0 -21   -0.04    0.03
   1   0  21    0.05    0.05
  -1   0 -21   -0.02    0.04
  -2   0 -21    0.01    0.04
   2   0  21    0.12    0.07
  -3   0 -21   -0.01    0.05
   3   0  21    0.01    0.07
   4   0  21    0.03    0.11
  -4   0 -21   -0.02    0.06
  -3  -1  21    0.19    0.08
   3  -1 -21    0.28    0.11
  -3   1  21    0.29    0.06
   3   1 -21    0.26    0.10
   2  -1 -21    1.54    0.20
  -2  -1  21    1.77    0.17
   2   1 -21    1.68    0.19
  -2   1  21    1.66    0.12
  -1  -1  21    4.60    0.24
   1  -1 -21    4.63    0.27
   1   1 -21    4.83    0.26
  -1   1  21    4.83    0.22
   0  -1 -21    7.71    0.25
   0  -1 -21    7.27    0.32
   0  -1  21    7.70    0.32
   0   1 -21    8.38    0.33
   0   1 -21    7.65    0.24
   0   1  21    7.85    0.30
  -1  -1 -21    0.10    0.05
  -1  -1 -21    0.10    0.05
   1  -1  21    0.15    0.07
  -1  -1 -21    0.12    0.06
   1   1  21    0.12    0.06
  -1   1 -21    0.15    0.06
  -1   1 -21    0.04    0.04
   2  -1  21    2.36    0.23
  -2  -1 -21    2.10    0.14
   2   1  21    2.41    0.18
  -2   1 -21    2.39    0.14
  -2   1 -21    2.36    0.14
   3  -1  21    0.09    0.09
  -3  -1 -21    0.01    0.05
  -3   1 -21    0.03    0.05
   3   1  21    0.06    0.07
   4  -1  21   -0.01    0.11
  -4  -1 -21    0.02    0.07
   4   1  21    0.08    0.11
  -4   1 -21    0.08    0.06
  -3  -2  21    0.87    0.14
   3  -2 -21    0.57    0.14
   3   2 -21    0.78    0.15
  -2  -2  21    0.01    0.05
   2  -2 -21    0.05    0.08
   2   2 -21    0.06    0.06
  -2   2  21   -0.01    0.04
  -1  -2  21    0.21    0.09
   1  -2 -21    0.12    0.09
   1   2 -21    0.24    0.08
  -1   2  21    0.23    0.06
   0  -2 -21    8.98    0.37
   0  -2  21    9.89    0.38
   0   2 -21    9.37    0.36
   0   2  21    9.40    0.33
   0   2 -21    9.53    0.29
   1  -2  21    0.83    0.14
  -1  -2 -21    0.78    0.09
  -1   2 -21    1.05    0.13
  -1   2 -21    0.79    0.09
   1   2  21    0.76    0.12
   2  -2  21   -0.09    0.05
  -2  -2 -21   -0.05    0.03
   2   2  21    0.00    0.06
  -2   2 -21   -0.02    0.04
  -2   2 -21   -0.03    0.04
  -3  -2 -21   -0.03    0.05
   3  -2  21   -0.07    0.06
  -3   2 -21    0.04    0.05
   3   2  21   -0.04    0.05
   4  -2  21    0.00    0.12
  -4  -2 -21    0.07    0.07
   4   2  21    0.10    0.11
  -4   2 -21    0.19    0.08
  -4  -3  21    0.61    0.14
  -3  -3  21    0.55    0.11
   3  -3 -21    0.30    0.11
   3   3 -21    0.61    0.13
   2  -3 -21    0.09    0.09
  -2  -3  21    0.01    0.06
   2   3 -21    0.02    0.06
  -2   3  21    0.01    0.04
   1  -3 -21    0.64    0.13
  -1  -3  21    0.60    0.13
  -1   3  21    0.88    0.11
   1   3 -21    0.79    0.13
   0  -3 -21    3.35    0.24
   0  -3  21    3.51    0.24
   0   3 -21    3.72    0.18
   0   3 -21    3.60    0.22
   0   3  21    3.63    0.19
   1  -3  21    1.96    0.21
  -1  -3 -21    1.90    0.16
  -1  -3 -21    2.01    0.12
   1   3  21    1.61    0.16
  -1   3 -21    1.90    0.16
  -1   3 -21    1.93    0.13
   2  -3  21    0.20    0.09
  -2  -3 -21    0.18    0.06
   2   3  21    0.23    0.08
  -2   3 -21    0.23    0.08
  -2   3 -21    0.18    0.06
   3  -3  21   -0.02    0.09
   3  -3  21    0.12    0.08
  -3  -3 -21    0.06    0.06
  -3   3 -21    0.08    0.06
  -3   3 -21    0.03    0.05
   3   3  21    0.03    0.06
  -4  -3 -21    0.31    0.10
   4  -3  21    0.14    0.14
   4   3  21    0.31    0.14
  -4   3 -21    0.36    0.09
  -3  -4  21    1.41    0.20
   3  -4 -21    1.70    0.24
   3   4 -21    1.97    0.23
   2  -4 -21    0.64    0.15
  -2  -4  21    0.56    0.13
  -2   4  21    0.81    0.09
   2   4 -21    0.59    0.13
   1  -4 -21   -0.05    0.07
  -1  -4  21    0.10    0.08
  -1   4  21    0.07    0.05
   1   4 -21   -0.02    0.05
   0  -4  21    0.63    0.14
   0  -4 -21    0.92    0.16
   0   4 -21    0.91    0.13
   0   4  21    0.94    0.12
   0   4 -21    0.96    0.11
  -1  -4 -21    0.01    0.06
  -1  -4 -21   -0.01    0.04
   1  -4  21    0.01    0.07
  -1   4 -21    0.01    0.04
   1   4  21    0.09    0.05
  -1   4 -21    0.12    0.06
  -2  -4 -21    0.41    0.08
   2  -4  21    0.69    0.14
  -2   4 -21    0.51    0.09
   2   4  21    0.65    0.11
  -2   4 -21    0.55    0.10
  -3  -4 -21    1.18    0.14
   3  -4  21    1.34    0.25
   3  -4  21    1.14    0.19
   3   4  21    0.86    0.13
  -3   4 -21    0.90    0.11
  -3   4 -21    1.16    0.13
  -3  -5  21    0.53    0.15
   3  -5 -21    0.50    0.16
   3   5 -21    0.23    0.10
   2  -5 -21    1.81    0.24
  -2  -5  21    1.86    0.23
  -2   5  21    1.48    0.13
   2   5 -21    1.43    0.18
   1  -5 -21    0.29    0.11
  -1  -5  21    0.09    0.08
   1   5 -21    0.23    0.09
  -1   5  21    0.29    0.07
   0  -5 -21    0.91    0.17
   0  -5  21    1.08    0.18
   0   5 -21    1.17    0.13
   0   5  21    0.97    0.12
   0   5 -21    1.18    0.15
   1  -5  21   -0.01    0.08
  -1   5 -21    0.08    0.07
  -1   5 -21    0.01    0.05
   1   5  21    0.09    0.06
  -2  -5 -21    0.20    0.07
   2  -5  21   -0.03    0.08
  -2   5 -21    0.33    0.09
   2   5  21    0.13    0.07
  -2   5 -21    0.10    0.06
   3  -5  21   -0.01    0.09
  -3  -5 -21   -0.02    0.05
   3   5  21    0.08    0.07
  -3   5 -21   -0.02    0.05
  -3  -6  21    0.08    0.10
  -2  -6  21    0.09    0.10
   2  -6 -21   -0.11    0.09
   2   6 -21    0.06    0.07
  -2   6  21    0.00    0.04
   1  -6 -21    1.87    0.24
  -1  -6  21    1.78    0.23
  -1   6  21    1.83    0.14
   1   6 -21    1.78    0.21
   0  -6 -21    0.09    0.09
   0  -6  21    0.12    0.09
   0   6  21    0.13    0.06
   0   6 -21    0.13    0.06
   0   6 -21    0.07    0.07
   1  -6  21   -0.02    0.08
  -1   6 -21    0.07    0.08
   1   6  21    0.03    0.06
  -1   6 -21    0.01    0.05
  -2  -6 -21   -0.03    0.05
   2  -6  21   -0.03    0.08
   2  -6  21    0.00    0.10
   2   6  21    0.00    0.06
  -2   6 -21   -0.06    0.06
  -2   6 -21    0.07    0.06
  -3  -6 -21    0.19    0.09
   3  -6  21    0.25    0.16
   3   6  21    0.41    0.11
  -3   6 -21    0.34    0.09
  -2  -7  21    0.10    0.10
  -2   7  21    0.02    0.05
  -1  -7  21    0.17    0.10
   1   7 -21    0.27    0.10
  -1   7  21    0.50    0.10
   0  -7  21    0.33    0.12
   0   7 -21    0.38    0.11
   0   7  21    0.32    0.08
   0   7 -21    0.29    0.08
   1  -7  21    2.29    0.28
   1   7  21    2.57    0.19
  -1   7 -21    2.34    0.18
  -1   7 -21    2.71    0.21
   2  -7  21    1.36    0.22
   2  -7  21    0.73    0.19
  -2   7 -21    1.16    0.14
   2   7  21    0.64    0.12
  -2   7 -21    1.11    0.17
  -1  -8  21    0.94    0.21
  -1   8  21    1.00    0.13
   0  -8  21    0.87    0.20
   0   8  21    1.07    0.14
   0   8 -21    1.01    0.14
   0   8 -21    0.72    0.15
   1  -8  21    0.78    0.18
   1  -8  21    1.11    0.22
   1   8  21    0.98    0.14
  -1   8 -21    1.01    0.17
  -1   8 -21    0.94    0.14
   3   0 -22    0.02    0.08
  -3   0  22    0.12    0.06
  -2   0  22    8.18    0.31
   2   0 -22    7.74    0.37
   1   0 -22    6.33    0.32
  -1   0  22    6.08    0.26
   0   0 -22    0.42    0.10
   0   0  22    0.47    0.09
   1   0  22    0.32    0.09
  -1   0 -22    0.29    0.08
  -1   0 -22    0.39    0.07
   2   0  22    6.53    0.32
  -2   0 -22    6.78    0.25
  -3   0 -22    1.17    0.13
   3   0  22    1.05    0.16
  -4   0 -22    0.16    0.08
   4   0  22   -0.03    0.11
   3  -1 -22    0.04    0.08
  -3  -1  22   -0.02    0.06
   3   1 -22    0.13    0.09
  -3   1  22    0.06    0.05
   2  -1 -22    3.63    0.26
  -2  -1  22    3.55    0.21
  -2   1  22    3.71    0.19
   2   1 -22    3.83    0.25
  -1  -1  22    5.38    0.27
   1  -1 -22    5.26    0.29
   1   1 -22    5.64    0.29
  -1   1  22    5.11    0.23
   0  -1 -22    0.09    0.07
   0  -1  22    0.06    0.07
   0   1 -22    0.12    0.08
   0   1  22    0.13    0.07
   0   1 -22    0.10    0.04
  -1  -1 -22    3.61    0.21
  -1  -1 -22    4.22    0.17
   1  -1  22    4.08    0.24
  -1  -1 -22    4.06    0.17
  -1   1 -22    4.02    0.17
   1   1  22    3.73    0.22
  -1   1 -22    4.07    0.21
   2  -1  22    7.21    0.35
  -2  -1 -22    8.03    0.28
  -2   1 -22    8.46    0.29
   2   1  22    8.40    0.35
  -2   1 -22    7.93    0.27
   3  -1  22    0.18    0.09
  -3  -1 -22    0.04    0.05
   3   1  22   -0.05    0.06
  -3   1 -22    0.10    0.06
   4  -1  22    0.33    0.15
  -4  -1 -22    0.59    0.11
   4   1  22    0.71    0.20
  -4   1 -22    0.44    0.09
  -3  -2  22    0.08    0.07
   3  -2 -22   -0.05    0.07
   3   2 -22    0.00    0.07
   2  -2 -22    0.66    0.14
  -2  -2  22    0.72    0.13
   2   2 -22    0.62    0.13
  -2   2  22    0.59    0.09
   1  -2 -22    1.28    0.18
  -1  -2  22    1.22    0.16
  -1   2  22    1.24    0.13
   1   2 -22    1.49    0.18
   0  -2  22   23.15    0.67
   0  -2 -22   22.53    0.67
   0   2 -22   22.03    0.55
   0   2  22   21.78    0.59
   0   2 -22   22.47    0.64
  -1  -2 -22    1.30    0.15
  -1  -2 -22    1.56    0.11
   1  -2  22    1.34    0.18
  -1   2 -22    1.28    0.11
  -1   2 -22    1.38    0.15
   1   2  22    1.43    0.15
  -2  -2 -22    0.23    0.07
   2  -2  22    0.12    0.09
  -2   2 -22    0.13    0.06
   2   2  22    0.12    0.07
  -2   2 -22    0.15    0.06
   3  -2  22    1.27    0.19
  -3  -2 -22    0.97    0.13
   3   2  22    0.95    0.15
  -3   2 -22    0.94    0.12
  -3  -3  22    2.94    0.23
   3  -3 -22    2.99    0.32
   3   3 -22    2.91    0.24
  -2  -3  22    1.40    0.18
   2  -3 -22    1.49    0.20
   2   3 -22    1.20    0.17
  -2   3  22    1.57    0.12
  -1  -3  22    0.48    0.12
   1  -3 -22    0.38    0.12
  -1   3  22    0.63    0.09
   1   3 -22    0.68    0.13
   0  -3 -22    2.39    0.20
   0  -3  22    2.89    0.23
   0   3 -22    3.01    0.16
   0   3 -22    2.73    0.19
   0   3  22    2.68    0.17
  -1  -3 -22    0.04    0.07
  -1  -3 -22    0.05    0.04
   1  -3  22    0.03    0.06
  -1   3 -22    0.06    0.05
   1   3  22    0.01    0.05
  -1   3 -22    0.12    0.06
  -2  -3 -22    2.70    0.16
   2  -3  22    2.74    0.27
   2   3  22    2.75    0.19
  -2   3 -22    2.79    0.16
  -3  -3 -22    0.10    0.07
   3  -3  22    0.29    0.11
   3  -3  22    0.08    0.11
   3   3  22    0.21    0.08
  -3   3 -22    0.03    0.06
  -3   3 -22    0.14    0.06
  -3  -4  22    0.90    0.18
   3  -4 -22    1.05    0.21
   3   4 -22    0.66    0.14
  -2  -4  22    0.71    0.15
   2  -4 -22    0.84    0.17
   2   4 -22    0.92    0.15
  -2   4  22    1.03    0.11
  -1  -4  22    1.34    0.19
   1  -4 -22    1.19    0.19
  -1   4  22    1.44    0.14
   1   4 -22    1.16    0.16
   0  -4  22    0.57    0.14
   0  -4 -22    0.62    0.13
   0   4 -22    0.63    0.12
   0   4  22    0.58    0.10
   0   4 -22    0.50    0.09
   1  -4  22    0.31    0.11
  -1   4 -22    0.45    0.10
  -1   4 -22    0.21    0.07
   1   4  22    0.18    0.07
  -2  -4 -22    0.02    0.05
   2  -4  22    0.07    0.08
   2   4  22    0.04    0.06
  -2   4 -22   -0.05    0.05
  -2   4 -22   -0.01    0.04
  -3  -4 -22    0.14    0.07
   3  -4  22    0.15    0.14
   3   4  22    0.05    0.07
  -3   4 -22    0.04    0.06
  -3  -5  22    0.03    0.09
  -2  -5  22   -0.06    0.08
   2  -5 -22    0.23    0.11
  -2   5  22    0.03    0.04
   2   5 -22   -0.02    0.06
  -1  -5  22    1.45    0.21
   1  -5 -22    0.90    0.17
  -1   5  22    1.19    0.13
   1   5 -22    1.08    0.16
   0  -5  22    0.35    0.12
   0  -5 -22    0.22    0.11
   0   5 -22    0.28    0.09
   0   5  22    0.20    0.07
   0   5 -22    0.15    0.06
   1  -5  22    0.01    0.08
  -1   5 -22   -0.01    0.05
   1   5  22   -0.04    0.04
  -1   5 -22    0.02    0.05
  -2  -5 -22   -0.02    0.05
   2  -5  22    0.02    0.09
  -2   5 -22    0.07    0.07
  -2   5 -22    0.05    0.06
   2   5  22    0.06    0.06
   3  -5  22    1.31    0.25
  -3  -5 -22    0.99    0.14
   3   5  22    1.12    0.16
  -3   5 -22    0.78    0.11
   2  -6 -22   -0.17    0.07
  -2  -6  22    0.04    0.10
  -2   6  22   -0.03    0.04
   2   6 -22   -0.03    0.07
  -1  -6  22    2.44    0.28
   1  -6 -22    2.16    0.26
  -1   6  22    2.33    0.16
   1   6 -22    2.02    0.22
   0  -6  22    0.09    0.09
   0  -6 -22    0.02    0.08
   0   6 -22   -0.08    0.04
   0   6 -22    0.07    0.07
   0   6  22   -0.02    0.05
   1  -6  22   -0.01    0.07
  -1   6 -22    0.08    0.06
  -1   6 -22    0.17    0.08
   1   6  22    0.07    0.06
   2  -6  22   -0.03    0.09
   2  -6  22    0.00    0.09
   2   6  22    0.06    0.07
  -2   6 -22    0.05    0.05
  -2   6 -22   -0.04    0.06
  -2  -7  22    0.55    0.16
  -2   7  22    0.50    0.09
  -1  -7  22    0.67    0.17
  -1   7  22    0.29    0.09
   1   7 -22    0.23    0.11
   0  -7  22    0.17    0.12
   0   7 -22    0.24    0.08
   0   7  22    0.13    0.07
   0   7 -22    0.12    0.10
   1  -7  22    0.37    0.13
  -1   7 -22    0.53    0.13
   1   7  22    0.44    0.10
  -1   7 -22    0.34    0.09
   2  -7  22    0.64    0.18
   2  -7  22    0.81    0.18
  -2   7 -22    0.87    0.16
   2   7  22    0.93    0.15
  -2   7 -22    0.76    0.12
  -1  -8  22    0.14    0.12
  -1   8  22    0.07    0.07
   0  -8  22    3.43    0.36
   0   8  22    3.67    0.23
   0   8 -22    4.34    0.25
   1  -8  22    0.64    0.17
   1  -8  22    0.85    0.20
   1   8  22    0.80    0.13
  -1   8 -22    0.53    0.11
  -1   8 -22    1.18    0.18
   3   0 -23   -0.02    0.08
  -3   0  23   -0.08    0.05
   2   0 -23    0.11    0.09
  -2   0  23    0.11    0.06
  -1   0  23    0.05    0.06
   1   0 -23    0.04    0.08
   0   0  23    0.10    0.07
   0   0 -23    0.17    0.08
  -1   0 -23   -0.02    0.05
  -1   0 -23    0.00    0.04
   1   0  23    0.00    0.05
   2   0  23   -0.06    0.06
  -2   0 -23   -0.07    0.04
   3   0  23    0.00    0.07
  -3   0 -23   -0.04    0.05
  -3  -1  23    0.02    0.06
   3  -1 -23    0.01    0.07
  -3   1  23    0.02    0.05
   3   1 -23    0.08    0.09
   2  -1 -23    0.13    0.09
  -2  -1  23    0.05    0.06
  -2   1  23    0.00    0.04
   2   1 -23    0.03    0.08
  -1  -1  23    2.94    0.21
   1  -1 -23    2.86    0.23
   1   1 -23    3.05    0.22
  -1   1  23    3.16    0.19
   0  -1  23    3.51    0.23
   0  -1 -23    3.47    0.22
   0   1 -23    3.58    0.22
   0   1  23    3.06    0.20
   1  -1  23    2.21    0.22
  -1  -1 -23    1.71    0.11
  -1  -1 -23    1.85    0.18
  -1  -1 -23    1.75    0.12
   1   1  23    1.98    0.19
  -1   1 -23    1.87    0.12
  -1   1 -23    1.87    0.15
  -2  -1 -23    0.19    0.07
   2  -1  23    0.21    0.09
   2   1  23    0.22    0.08
  -2   1 -23    0.24    0.07
  -2   1 -23    0.35    0.07
   3  -1  23    2.52    0.26
  -3  -1 -23    1.81    0.15
  -3   1 -23    2.14    0.16
   3   1  23    2.57    0.24
   3  -2 -23    0.00    0.08
  -3  -2  23    0.00    0.07
   3   2 -23    0.01    0.08
  -2  -2  23    0.53    0.12
   2  -2 -23    0.72    0.16
  -2   2  23    0.61    0.10
   2   2 -23    0.58    0.13
  -1  -2  23    4.97    0.28
   1  -2 -23    5.08    0.30
  -1   2  23    5.57    0.24
   1   2 -23    5.62    0.29
   0  -2 -23    9.91    0.40
   0  -2  23    9.44    0.40
   0   2  23    9.25    0.35
   0   2 -23    9.39    0.38
   1  -2  23    1.18    0.17
  -1  -2 -23    0.94    0.14
  -1  -2 -23    0.71    0.08
  -1  -2 -23    0.83    0.09
   1   2  23    0.92    0.13
  -1   2 -23    0.81    0.10
  -1   2 -23    0.91    0.13
   2  -2  23    1.97    0.23
  -2  -2 -23    2.05    0.14
  -2   2 -23    1.94    0.14
   2   2  23    1.75    0.19
   3  -2  23    0.01    0.08
  -3  -2 -23    0.01    0.06
   3   2  23   -0.01    0.07
  -3   2 -23    0.00    0.05
  -3   2 -23    0.02    0.05
  -3  -3  23    0.45    0.12
  -2  -3  23   -0.04    0.07
   2  -3 -23    0.18    0.11
  -2   3  23    0.15    0.06
   2   3 -23    0.18    0.09
   1  -3 -23   -0.05    0.07
  -1  -3  23    0.00    0.08
  -1   3  23    0.02    0.05
   1   3 -23    0.01    0.07
   0  -3 -23    2.47    0.21
   0  -3  23    1.98    0.22
   0   3 -23    1.97    0.20
   0   3  23    2.05    0.16
   1  -3  23    0.04    0.08
  -1   3 -23   -0.03    0.04
   1   3  23    0.14    0.07
  -1   3 -23    0.17    0.07
  -2  -3 -23    1.30    0.13
   2  -3  23    1.28    0.19
   2   3  23    1.02    0.14
  -2   3 -23    1.25    0.12
   3  -3  23    0.02    0.10
  -3  -3 -23    0.05    0.06
   3  -3  23    0.10    0.08
   3   3  23   -0.05    0.06
  -3   3 -23    0.04    0.05
  -3   3 -23    0.01    0.05
  -3  -4  23    0.37    0.13
   2  -4 -23    0.37    0.13
  -2  -4  23    0.43    0.12
   2   4 -23    0.38    0.12
  -2   4  23    0.46    0.08
  -1  -4  23   -0.01    0.07
   1  -4 -23   -0.02    0.08
   1   4 -23   -0.02    0.06
  -1   4  23   -0.02    0.04
   0  -4 -23    0.59    0.13
   0  -4  23    0.24    0.10
   0   4  23    0.37    0.09
   0   4 -23    0.61    0.12
   0   4 -23    0.44    0.09
   1  -4  23    0.18    0.10
  -1   4 -23    0.02    0.06
   1   4  23    0.06    0.06
  -1   4 -23    0.13    0.06
  -2  -4 -23   -0.03    0.05
   2  -4  23    0.06    0.08
   2   4  23   -0.01    0.06
  -2   4 -23    0.06    0.06
  -3  -4 -23   -0.03    0.06
   3  -4  23    0.28    0.15
   3   4  23    0.03    0.06
  -3   4 -23    0.13    0.06
   2  -5 -23    0.38    0.13
  -2  -5  23    0.17    0.11
   2   5 -23    0.10    0.09
  -2   5  23    0.33    0.08
  -1  -5  23    0.95    0.18
   1  -5 -23    1.07    0.18
  -1   5  23    0.97    0.12
   1   5 -23    1.16    0.17
   0  -5 -23   -0.13    0.06
   0  -5  23   -0.11    0.07
   0   5 -23   -0.03    0.07
   0   5  23    0.04    0.05
   0   5 -23   -0.04    0.05
   1  -5  23    0.06    0.09
   1   5  23    0.07    0.06
  -1   5 -23    0.16    0.08
  -1   5 -23    0.23    0.07
  -2  -5 -23   -0.06    0.05
   2  -5  23    0.02    0.09
   2   5  23   -0.01    0.06
  -2   5 -23    0.01    0.05
  -2  -6  23   -0.14    0.08
  -2   6  23    0.01    0.05
  -1  -6  23   -0.10    0.07
   1  -6 -23   -0.06    0.10
  -1   6  23    0.02    0.05
   1   6 -23   -0.11    0.06
   0  -6 -23    0.05    0.07
   0  -6  23    0.09    0.09
   0   6 -23    0.12    0.08
   0   6 -23    0.12    0.07
   0   6  23    0.01    0.05
   1  -6  23   -0.04    0.08
  -1   6 -23    0.28    0.08
   1   6  23    0.08    0.07
  -1   6 -23    0.05    0.07
   2  -6  23    0.47    0.15
   2  -6  23    0.49    0.18
  -2   6 -23    0.72    0.11
   2   6  23    0.48    0.12
  -2   6 -23    0.76    0.16
  -1  -7  23    0.61    0.17
  -1   7  23    0.57    0.11
   0  -7  23    2.81    0.33
   0   7 -23    2.78    0.23
   0   7  23    2.32    0.18
   1  -7  23    0.32    0.13
  -1   7 -23    0.10    0.09
  -1   7 -23    0.21    0.09
   1   7  23    0.18    0.08
  -3   0  24    0.48    0.10
   2   0 -24    2.32    0.25
  -2   0  24    2.14    0.17
   1   0 -24    8.37    0.38
  -1   0  24    8.27    0.34
   0   0 -24    2.03    0.21
   0   0  24    2.46    0.19
   1   0  24    0.29    0.09
  -1   0 -24    0.16    0.08
  -1   0 -24    0.27    0.06
  -2   0 -24    0.31    0.07
   2   0  24    0.33    0.10
  -2   0 -24    0.29    0.07
  -3   0 -24    0.59    0.10
   3   0  24    0.91    0.16
  -3  -1  24    0.46    0.11
  -3   1  24    0.51    0.10
  -2  -1  24    2.48    0.19
   2  -1 -24    2.22    0.25
   2   1 -24    2.67    0.23
  -2   1  24    2.46    0.17
  -1  -1  24    5.14    0.27
   1  -1 -24    4.61    0.30
  -1   1  24    5.28    0.25
   1   1 -24    5.33    0.30
   0  -1 -24    4.54    0.27
   0  -1  24    4.03    0.25
   0   1 -24    4.08    0.24
   0   1  24    4.06    0.23
  -1  -1 -24    1.18    0.11
   1  -1  24    1.29    0.17
  -1  -1 -24    1.18    0.15
  -1  -1 -24    1.07    0.10
   1   1  24    0.96    0.14
  -1   1 -24    1.13    0.14
  -1   1 -24    1.00    0.10
  -2  -1 -24    1.01    0.11
   2  -1  24    0.82    0.15
  -2   1 -24    1.04    0.12
  -2   1 -24    1.02    0.12
   2   1  24    0.85    0.14
  -3  -1 -24    1.24    0.13
   3  -1  24    1.43    0.20
  -3   1 -24    1.64    0.16
   3   1  24    1.43    0.19
  -3  -2  24    0.03    0.08
   2  -2 -24    0.11    0.09
  -2  -2  24    0.11    0.08
  -2   2  24    0.08    0.06
   2   2 -24    0.09    0.08
   1  -2 -24    0.78    0.15
  -1  -2  24    0.77    0.14
  -1   2  24    0.95    0.13
   1   2 -24    0.94    0.15
   0  -2  24   -0.01    0.07
   0  -2 -24    0.20    0.09
   0   2  24    0.08    0.06
   0   2 -24    0.04    0.07
   1  -2  24    0.06    0.08
   1   2  24    0.05    0.06
  -1   2 -24    0.10    0.05
  -1   2 -24    0.15    0.07
   2  -2  24    0.14    0.09
  -2  -2 -24    0.19    0.06
   2   2  24    0.13    0.08
  -2   2 -24    0.11    0.06
   3  -2  24    0.06    0.09
  -3  -2 -24    0.01    0.06
   3   2  24    0.04    0.07
  -3   2 -24   -0.02    0.05
  -3   2 -24   -0.02    0.05
  -3  -3  24    0.36    0.12
   2  -3 -24    1.05    0.19
  -2  -3  24    1.15    0.18
  -2   3  24    1.02    0.12
   2   3 -24    0.98    0.16
  -1  -3  24    0.00    0.07
   1  -3 -24   -0.05    0.06
   1   3 -24    0.10    0.07
  -1   3  24   -0.01    0.05
   0  -3  24    1.71    0.21
   0  -3 -24    1.47    0.19
   0   3 -24    1.75    0.20
   0   3  24    1.85    0.18
   1  -3  24    0.07    0.08
   1   3  24    0.03    0.06
  -1   3 -24   -0.02    0.04
  -1   3 -24    0.11    0.07
   2  -3  24    0.12    0.09
  -2  -3 -24    0.04    0.05
  -2   3 -24   -0.04    0.05
   2   3  24    0.21    0.08
   3  -3  24   -0.02    0.09
  -3  -3 -24    0.01    0.06
   3  -3  24    0.13    0.09
   3   3  24    0.19    0.09
  -3   3 -24    0.02    0.05
  -3   3 -24   -0.02    0.05
  -2  -4  24    0.33    0.12
   2  -4 -24    0.15    0.12
  -2   4  24    0.47    0.09
   2   4 -24    0.25    0.10
   1  -4 -24    0.14    0.11
  -1  -4  24    0.05    0.08
   1   4 -24    0.07    0.07
  -1   4  24    0.07    0.06
   0  -4  24    0.04    0.08
   0  -4 -24    0.05    0.08
   0   4 -24    0.10    0.07
   0   4  24   -0.01    0.06
   1  -4  24    2.32    0.26
  -1   4 -24    2.44    0.19
  -1   4 -24    2.43    0.16
   1   4  24    2.38    0.18
  -2  -4 -24    0.17    0.06
   2  -4  24    0.16    0.10
   2   4  24    0.29    0.10
  -2   4 -24    0.30    0.08
  -2  -5  24   -0.16    0.07
   2  -5 -24   -0.05    0.08
  -2   5  24   -0.07    0.04
   1  -5 -24    0.02    0.08
  -1  -5  24   -0.02    0.09
   1   5 -24    0.13    0.08
  -1   5  24    0.05    0.06
   0  -5 -24    0.05    0.09
   0  -5  24    0.10    0.10
   0   5  24    0.15    0.07
   0   5 -24    0.21    0.09
   1  -5  24   -0.09    0.07
  -1   5 -24   -0.07    0.06
  -1   5 -24    0.05    0.06
   1   5  24   -0.08    0.05
   2  -5  24    0.60    0.16
   2   5  24    0.79    0.14
  -2   5 -24    0.60    0.10
  -1  -6  24    0.12    0.11
   1  -6 -24    0.04    0.11
  -1   6  24    0.03    0.06
   0  -6 -24    1.57    0.23
   0  -6  24    1.49    0.24
   0   6 -24    1.77    0.21
   0   6  24    1.66    0.17
   1  -6  24    0.79    0.18
  -1   6 -24    0.76    0.12
   1   6  24    1.06    0.15
  -1   6 -24    0.73    0.14
   0  -7  24    1.25    0.23
   0   7  24    1.49    0.17
  -3   0  25    0.07    0.07
  -2   0  25    0.03    0.06
   2   0 -25   -0.08    0.07
  -1   0  25    0.15    0.08
   1   0 -25    0.18    0.09
   0   0 -25    0.02    0.07
   0   0  25    0.12    0.08
   1   0  25    0.09    0.07
  -1   0 -25    0.06    0.07
   2   0  25   -0.04    0.07
  -2   0 -25    0.02    0.05
  -2   0 -25   -0.03    0.04
  -3   0 -25   -0.04    0.06
   3   0  25    0.01    0.08
  -3  -1  25    0.03    0.07
  -3   1  25   -0.03    0.06
   2  -1 -25    0.23    0.11
  -2  -1  25    0.20    0.09
  -2   1  25    0.28    0.09
   2   1 -25    0.26    0.11
   1  -1 -25    0.94    0.16
  -1  -1  25    1.22    0.17
   1   1 -25    1.37    0.19
  -1   1  25    1.21    0.15
   0  -1  25    4.68    0.28
   0  -1 -25    4.47    0.28
   0   1  25    4.65    0.26
   0   1 -25    4.80    0.27
   1  -1  25    1.84    0.21
  -1   1 -25    1.92    0.13
  -1   1 -25    1.81    0.18
   1   1  25    2.03    0.20
   2  -1  25    0.07    0.08
  -2  -1 -25    0.03    0.05
  -2   1 -25    0.07    0.06
   2   1  25    0.08    0.07
  -2   1 -25    0.02    0.05
  -3  -1 -25    0.05    0.07
   3  -1  25   -0.04    0.07
   3   1  25    0.04    0.07
  -3   1 -25   -0.01    0.05
  -3   1 -25   -0.04    0.05
  -3  -2  25    2.30    0.24
  -2  -2  25   -0.02    0.07
   2  -2 -25   -0.11    0.06
   2   2 -25   -0.08    0.06
  -2   2  25    0.09    0.06
  -1  -2  25   -0.04    0.07
   1  -2 -25    0.05    0.08
   1   2 -25    0.06    0.07
  -1   2  25    0.02    0.05
   0  -2 -25    0.06    0.07
   0  -2  25   -0.01    0.06
   0   2  25    0.04    0.06
   0   2 -25    0.17    0.08
   1  -2  25    4.32    0.29
  -1   2 -25    4.14    0.20
  -1   2 -25    4.58    0.25
   1   2  25    5.13    0.27
  -2  -2 -25    0.05    0.05
   2  -2  25    0.13    0.10
  -2   2 -25    0.02    0.05
   2   2  25    0.04    0.07
   2  -3 -25    0.02    0.09
  -2  -3  25    0.09    0.09
  -2   3  25    0.18    0.07
   2   3 -25    0.15    0.09
   1  -3 -25    0.08    0.10
  -1  -3  25    0.13    0.10
  -1   3  25    0.06    0.06
   1   3 -25    0.17    0.08
   0  -3 -25    2.66    0.26
   0  -3  25    2.28    0.25
   0   3 -25    2.76    0.21
   0   3  25    2.87    0.19
   1  -3  25    0.84    0.16
  -1   3 -25    0.88    0.14
  -1   3 -25    0.81    0.11
   1   3  25    0.76    0.13
   2  -3  25    0.77    0.17
  -2  -3 -25    0.67    0.10
   2   3  25    0.58    0.13
  -2   3 -25    0.69    0.11
  -2  -4  25    0.01    0.08
  -2   4  25    0.00    0.05
   1  -4 -25   -0.12    0.06
  -1  -4  25    0.03    0.08
   1   4 -25   -0.04    0.07
  -1   4  25    0.00    0.05
   0  -4 -25    0.12    0.09
   0  -4  25    0.06    0.09
   0   4  25    0.10    0.06
   0   4 -25   -0.01    0.07
   1  -4  25    0.96    0.18
   1   4  25    0.97    0.14
  -1   4 -25    0.90    0.14
  -1   4 -25    1.06    0.13
   2  -4  25   -0.01    0.09
  -2   4 -25    0.06    0.06
   2   4  25    0.04    0.07
  -2  -5  25    0.05    0.10
  -2   5  25    0.12    0.07
   1  -5 -25    0.06    0.08
  -1  -5  25   -0.04    0.09
   1   5 -25   -0.05    0.06
  -1   5  25    0.01    0.05
   0  -5  25    0.01    0.09
   0  -5 -25   -0.03    0.08
   0   5 -25    0.03    0.07
   0   5  25    0.12    0.08
   1  -5  25    0.12    0.10
   1   5  25   -0.06    0.06
  -1   5 -25   -0.10    0.06
  -1   5 -25    0.07    0.06
   2  -5  25    1.30    0.23
   2   5  25    1.53    0.18
  -2   5 -25    1.45    0.16
   1  -6 -25    0.05    0.10
  -1  -6  25    0.07    0.10
  -1   6  25    0.12    0.07
   0  -6 -25    0.43    0.14
   0  -6  25    0.16    0.13
   0   6 -25    0.35    0.12
   0   6  25    0.27    0.09
   1  -6  25    0.09    0.10
  -1   6 -25    0.01    0.06
  -1   6 -25    0.03    0.07
   1   6  25   -0.09    0.06
  -2   0  26    1.46    0.17
   2   0 -26    1.23    0.20
  -1   0  26   12.19    0.45
   1   0 -26   12.09    0.49
   0   0  26    8.37    0.37
   0   0 -26    8.23    0.37
   1   0  26    5.51    0.31
  -2   0 -26    0.01    0.05
   2   0  26   -0.11    0.06
  -2   0 -26   -0.01    0.05
   2  -1 -26    1.14    0.20
  -2  -1  26    1.26    0.18
  -2   1  26    1.00    0.14
   2   1 -26    1.00    0.18
  -1  -1  26    1.30    0.18
   1  -1 -26    1.34    0.20
   1   1 -26    1.41    0.19
  -1   1  26    1.60    0.18
   0  -1  26    0.15    0.09
   0  -1 -26    0.13    0.09
   0   1  26    0.19    0.09
   0   1 -26    0.13    0.08
   1  -1  26    1.63    0.21
   1   1  26    1.69    0.20
  -1   1 -26    1.58    0.18
  -2  -1 -26    0.08    0.06
  -2  -1 -26    0.01    0.04
   2  -1  26    0.02    0.09
  -2   1 -26    0.01    0.05
   2   1  26    0.10    0.08
   2  -2 -26    0.12    0.10
  -2  -2  26    0.20    0.10
  -2   2  26    0.17    0.07
   1  -2 -26    0.08    0.09
  -1  -2  26    0.06    0.08
   1   2 -26    0.04    0.08
  -1   2  26    0.17    0.07
   0  -2  26    0.28    0.10
   0  -2 -26    0.36    0.11
   0   2  26    0.38    0.10
   0   2 -26    0.32    0.10
   1  -2  26    0.55    0.14
   1   2  26    0.45    0.11
  -1   2 -26    0.31    0.08
  -1   2 -26    0.63    0.12
   2  -2  26    1.93    0.24
  -2  -2 -26    2.28    0.16
   2   2  26    2.20    0.22
  -2   2 -26    1.96    0.15
  -2  -3  26    0.58    0.15
  -2   3  26    0.67    0.11
  -1  -3  26    1.35    0.20
   1  -3 -26    1.49    0.22
  -1   3  26    1.69    0.17
   1   3 -26    1.36    0.19
   0  -3  26    0.09    0.09
   0  -3 -26    0.12    0.10
   0   3  26    0.02    0.07
   0   3 -26    0.15    0.08
   1  -3  26    2.77    0.28
  -1   3 -26    3.46    0.23
   1   3  26    3.58    0.23
  -1   3 -26    3.38    0.18
   2  -3  26    2.90    0.30
  -2   3 -26    2.84    0.18
   2   3  26    3.13    0.23
  -1  -4  26    0.47    0.14
   1  -4 -26    0.40    0.14
   1   4 -26    0.26    0.10
  -1   4  26    0.32    0.09
   0  -4  26    0.39    0.13
   0  -4 -26    0.18    0.10
   0   4  26    0.22    0.08
   0   4 -26    0.31    0.11
   1  -4  26    0.24    0.12
  -1   4 -26    0.29    0.10
   1   4  26    0.15    0.08
  -1   4 -26    0.21    0.07
   1  -5 -26    0.03    0.09
  -1  -5  26   -0.04    0.09
  -1   5  26    0.00    0.06
   0  -5  26   -0.01    0.10
   0  -5 -26   -0.04    0.09
   0   5  26   -0.01    0.07
   0   5 -26    0.14    0.09
   1  -5  26    0.09    0.11
   1   5  26    0.02    0.07
  -1   5 -26    0.05    0.07
  -1   5 -26    0.09    0.08
  -2   0  27   -0.01    0.07
  -1   0  27    0.10    0.07
   1   0 -27   -0.01    0.09
   0   0 -27    0.07    0.09
   0   0  27    0.10    0.08
   1   0  27    0.03    0.08
  -2   0 -27    0.00    0.04
   2   0  27    0.03    0.08
  -2   0 -27   -0.01    0.05
  -2  -1  27    1.81    0.21
  -2   1  27    1.58    0.18
  -1  -1  27    1.85    0.21
   1  -1 -27    1.77    0.23
  -1   1  27    1.81    0.20
   1   1 -27    1.55    0.21
   0  -1  27    1.64    0.20
   0  -1 -27    2.17    0.24
   0   1 -27    2.07    0.22
   0   1  27    1.78    0.20
   1  -1  27   -0.07    0.07
   1   1  27    0.02    0.06
   2  -1  27   -0.01    0.08
  -2  -1 -27   -0.02    0.05
  -2   1 -27    0.07    0.05
   2   1  27    0.03    0.08
  -2  -2  27    1.90    0.23
  -2   2  27    2.38    0.18
   1  -2 -27    0.02    0.09
  -1  -2  27    0.00    0.08
  -1   2  27    0.05    0.06
   1   2 -27    0.12    0.08
   0  -2 -27   -0.08    0.07
   0  -2  27   -0.01    0.07
   0   2 -27    0.01    0.07
   0   2  27    0.04    0.06
   1  -2  27    0.92    0.18
   1   2  27    0.57    0.12
   2  -2  27   -0.01    0.08
  -2   2 -27    0.24    0.07
   2   2  27    0.30    0.11
  -1  -3  27    0.33    0.12
   1  -3 -27    0.07    0.09
   1   3 -27    0.13    0.09
  -1   3  27    0.10    0.07
   0  -3 -27    0.74    0.16
   0  -3  27    0.75    0.16
   0   3 -27    0.76    0.14
   0   3  27    0.69    0.13
   1  -3  27    0.20    0.11
   1   3  27    0.39    0.10
  -1   3 -27    0.45    0.12
   1  -4 -27    0.52    0.15
  -1  -4  27    0.34    0.12
  -1   4  27    0.51    0.11
   0  -4 -27    0.62    0.16
   0  -4  27    0.13    0.10
   0   4  27    0.30    0.09
   0   4 -27    0.28    0.10
   1  -4  27    0.32    0.12
   1   4  27    0.04    0.07
  -1   4 -27    0.08    0.08
   1   0 -28    3.08    0.30
  -1   0  28    2.30    0.23
   0   0 -28    1.07    0.17
   0   0  28    0.68    0.14
   1   0  28   -0.01    0.07
  -1  -1  28    0.72    0.15
   1  -1 -28    1.12    0.20
  -1   1  28    0.87    0.15
   1   1 -28    0.85    0.16
   0  -1  28    0.00    0.07
   0  -1 -28    0.05    0.08
   0   1 -28    0.11    0.08
   0   1  28    0.00    0.07
   1  -1  28    0.50    0.14
   1   1  28    0.66    0.13
  -1  -2  28    0.03    0.09
   1  -2 -28    0.14    0.11
  -1   2  28    0.11    0.07
   0  -2 -28    1.00    0.17
   0  -2  28    1.14    0.19
   0   2  28    0.87    0.14
   0   2 -28    1.09    0.17
   1  -2  28    0.42    0.13
   1   2  28    0.65    0.13
   0  -3  28    0.41    0.13
   0  -3 -28    0.33    0.14
   0   3  28    0.29    0.09
   0   3 -28    0.31    0.11
   0   0   0    0.00    0.00
;
_shelx_hkl_checksum     84606
_shelx_res_file
;
TITL file  DDJOB.res = = DIRDIF output for SHELX
CELL  0.71073   5.1962  10.7814  24.0067   90.000   90.256   90.000
ZERR     4.00   0.0001   0.0003   0.0006    0.000    0.002    0.000
LATT   1
SYMM  - X, 1/2 + Y, 1/2 - Z
SFAC  C    H    N    O
UNIT  60 48 16 8
MERG   2
FMAP   2
PLAN    5
ACTA
BOND   $H
CONF
L.S.  18
WGHT    0.038300    0.376600
FVAR       0.21148
C1    1    0.600556   -0.106287    0.845235    11.00000    0.04190    0.07445 =
         0.04318    0.00160    0.00099   -0.01213
C2    1    0.464791   -0.012412    0.867671    11.00000    0.03675    0.08059 =
         0.04199    0.00266   -0.00354   -0.00467
AFIX  43
H2    2    0.303011    0.015384    0.856618    11.00000   -1.20000
AFIX   0
C3    1    0.529448   -0.191604    0.798351    11.00000    0.06094    0.08512 =
         0.05564   -0.00907    0.00055   -0.02131
AFIX  23
H3A   2    0.364354   -0.166167    0.783185    11.00000   -1.20000
H3B   2    0.509980   -0.274953    0.812949    11.00000   -1.20000
AFIX   0
C4    1    0.724183   -0.193874    0.752010    11.00000    0.05134    0.05853 =
         0.04577   -0.00995   -0.00841   -0.00512
C5    1    0.753405   -0.093040    0.717433    11.00000    0.07278    0.06149 =
         0.05962   -0.00186    0.00297    0.00647
AFIX  43
H5    2    0.647226   -0.024390    0.722023    11.00000   -1.20000
AFIX   0
C6    1    0.935937   -0.091793    0.676359    11.00000    0.08793    0.08809 =
         0.05263   -0.00344    0.00463   -0.01466
AFIX  43
H6    2    0.951973   -0.022391    0.653632    11.00000   -1.20000
AFIX   0
C7    1    1.093328   -0.190494    0.668472    11.00000    0.06459    0.12234 =
         0.05387   -0.03102    0.00010   -0.00529
AFIX  43
H7    2    1.219511   -0.188395    0.641137    11.00000   -1.20000
AFIX   0
C8    1    1.064072   -0.292610    0.701099    11.00000    0.07116    0.09945 =
         0.07999   -0.04103   -0.01654    0.02780
AFIX  43
H8    2    1.168220   -0.361566    0.695408    11.00000   -1.20000
AFIX   0
C9    1    0.879068   -0.294765    0.743043    11.00000    0.08034    0.06209 =
         0.06601   -0.00756   -0.02136    0.00527
AFIX  43
H9    2    0.860730   -0.365148    0.765067    11.00000   -1.20000
AFIX   0
C10   1    0.558515    0.130330    0.947568    11.00000    0.03713    0.05728 =
         0.03892    0.00983    0.00377   -0.00295
C11   1    0.357475    0.210752    0.936709    11.00000    0.04953    0.07531 =
         0.04833    0.00556   -0.00647    0.00744
AFIX  43
H11   2    0.261515    0.202371    0.904133    11.00000   -1.20000
AFIX   0
C12   1    0.299204    0.303194    0.974052    11.00000    0.05614    0.06885 =
         0.06309    0.00832    0.00093    0.01215
AFIX  43
H12   2    0.162493    0.356936    0.967392    11.00000   -1.20000
AFIX   0
C13   1    0.446792    0.314612    1.021365    11.00000    0.05812    0.05326 =
         0.05091    0.00484    0.01074   -0.00340
C14   1    0.650783    0.237257    1.032395    11.00000    0.05683    0.06652 =
         0.04536    0.00351   -0.00312   -0.00736
AFIX  43
H14   2    0.749390    0.247766    1.064474    11.00000   -1.20000
AFIX   0
C15   1    0.707058    0.143965    0.995262    11.00000    0.04395    0.06269 =
         0.04676    0.00478   -0.00505    0.00065
AFIX  43
H15   2    0.843887    0.090422    1.002133    11.00000   -1.20000
AFIX   0
N1    3    0.611776    0.033102    0.909523    11.00000    0.03369    0.06303 =
         0.03844    0.00501   -0.00080    0.00046
N2    3    0.834074   -0.031640    0.912807    11.00000    0.04149    0.07862 =
         0.05473   -0.00879   -0.00909    0.00986
N3    3    0.826863   -0.116352    0.873740    11.00000    0.05178    0.07844 =
         0.05817   -0.01222   -0.00621    0.00639
N4    3    0.381202    0.412418    1.061679    11.00000    0.08733    0.06473 =
         0.06685   -0.00054    0.01037   -0.00129
O1    4    0.198393    0.478640    1.051592    11.00000    0.12921    0.11182 =
         0.10997   -0.02793   -0.00543    0.05437
O2    4    0.513685    0.423269    1.102900    11.00000    0.13331    0.09422 =
         0.08168   -0.02737   -0.01450    0.00652
HKLF 4
REM  file  DDJOB.res = = DIRDIF output for SHELX
REM R1 =  0.0397 for    1881 Fo > 4sig(Fo)  and  0.0530 for all    2450 data
REM    190 parameters refined using      0 restraints
END
WGHT      0.0384      0.3791
REM Highest difference peak  0.155,  deepest hole -0.177,  1-sigma level  0.032
Q1    1   0.1317  0.4047  1.0676  11.00000  0.05    0.15
Q2    1   0.9681 -0.0182  0.9381  11.00000  0.05    0.11
Q3    1   0.3946  0.1412  0.9563  11.00000  0.05    0.11
Q4    1   0.3711 -0.2485  0.8072  11.00000  0.05    0.10
Q5    1   1.0089  0.0343  0.9010  11.00000  0.05    0.09
;
_shelx_res_checksum     996
_shelxl_version_number     2014/6
data_global
_journal_date_recd_electronic     2017-10-10
_journal_date_accepted     2017-10-11
_journal_name_full     'Acta Crystallographica, Section E'
_journal_year     2017
_journal_volume     73
_journal_issue     11
_journal_page_first     1716
_journal_page_last     1720
_journal_paper_category     GO
_journal_paper_doi     10.1107/S2056989017014748
_journal_coeditor_code     HG5498
_publ_contact_author_name
;
Julio Zukerman-Schpector
;
_publ_contact_author_address
;
Laborat\'orio de Cristalografia, Esterodin\^amica e
Modelagem Molecular
Departamento de Qu\'imica
Universidade Federal de S\~ao Carlos,
13565-905 S\~ao Carlos
SP
Brazil
;
_publ_contact_author_email     'julio@power.ufscar.br'
_publ_contact_author_fax
;
+50 16 33518350
;
_publ_contact_author_phone
;
+55 16 33518208
;
_publ_section_title
;
4-Benzyl-1-(4-nitrophenyl)-1<i>H</i>-1,2,3-triazole: crystal structure and
Hirshfeld analysis
;
_publ_section_title_footnote     .
loop_
    _publ_author_name
    _publ_author_footnote
    _publ_author_address
    'Zukerman-Schpector, Julio' .
;
Laborat\'orio de Cristalografia, Esterodin\^amica e
Modelagem Molecular
Departamento de Qu\'imica
Universidade Federal de S\~ao Carlos,
13565-905 S\~ao Carlos
SP
Brazil
;
    'Dallasta Pedroso, Sofia' .
;
Laborat\'orio de Cristalografia, Esterodin\^amica e
Modelagem Molecular
Departamento de Qu\'imica
Universidade Federal de S\~ao Carlos,
13565-905 S\~ao Carlos
SP
Brazil
;
    'Sousa Madureira, Lucas' .
;
Laborat\'orio de Cristalografia, Esterodin\^amica e
Modelagem Molecular
Departamento de Qu\'imica
Universidade Federal de S\~ao Carlos,
13565-905 S\~ao Carlos
SP
Brazil
;
    'Weber Paix\~ao, M\'arcio' .
;
Departamento de Qu\'imica
Universidade Federal de S\~ao Carlos,
13565-905 S\~ao Carlos
SP
Brazil
;
    'Akbar Ali' .
;
Departamento de Qu\'imica
Universidade Federal de S\~ao Carlos,
13565-905 S\~ao Carlos
SP
Brazil
;
    'Tiekink, Edward R. T.'
;
Additional correspondence author, e-mail: edwardt@sunway.edu.my.
;
;
Research Centre for Crystalline Materials,
School of Science and Technology,
Sunway University, 47500 Bandar Sunway,
Selangor Darul Ehsan, Malaysia
;
_publ_section_synopsis
;
In the title compound, the 1,2,3-triazoyl ring is flanked by nitrobenzene and
benzyl substituents with the dihedral angle of 70.60(9)\% between rings
indicating a twisted <i>L</i>-shape for the molecular conformation.
;
