# Supplementary material for: 4-Benzyl-1-(4-nitro­phen­yl)-1H-1,2,3-triazole: crystal structure and Hirshfeld analysis
Source: Acta Crystallogr E Crystallogr Commun. 2017 Oct 20;73(Pt 11):1716–20. doi: 10.1107/S2056989017014748 (PMC5683498; doi:10.1107/S2056989017014748)
Supplement: Supplementary file 2 [file e-73-01716-Isup2.hkl]

data_I                                                                          
_shelx_title ' file  DDJOB.res = = DIRDIF output for SHELX'                     
_shelx_refln_list_code          4                                               
_shelx_F_calc_maximum      153.47                                               
_exptl_crystal_F_000       584.00                                               
_reflns_d_resolution_high  0.8295                                               
                                                                                
loop_                                                                           
 _space_group_symop_operation_xyz                                               
 'x, y, z'                                                                      
 '-x, y+1/2, -z+1/2'                                                            
 '-x, -y, -z'                                                                   
 'x, -y-1/2, z-1/2'                                                             
                                                                                
_cell_length_a     5.1962                                                       
_cell_length_b    10.7814                                                       
_cell_length_c    24.0067                                                       
_cell_angle_alpha  90.000                                                       
_cell_angle_beta   90.256                                                       
_cell_angle_gamma  90.000                                                       
                                                                                
_shelx_F_squared_multiplier     1.000                                           
                                                                                
loop_                                                                           
 _refln_index_h                                                                 
 _refln_index_k                                                                 
 _refln_index_l                                                                 
 _refln_F_squared_calc                                                          
 _refln_F_squared_meas                                                          
 _refln_F_squared_sigma                                                         
 _refln_observed_status                                                         
   1   0   0       8583.41       7630.16       160.28 o                         
   2   0   0          2.24          2.62         0.27 o                         
   3   0   0        197.74        248.01         5.31 o                         
   4   0   0        121.21        135.54         5.03 o                         
   5   0   0          0.37          1.34         1.15 o                         
   6   0   0          1.08         -1.12         2.68 o                         
   1   1   0       3722.40       3669.13        26.90 o                         
   2   1   0         80.22         76.20         0.79 o                         
   3   1   0         22.71         21.76         0.77 o                         
   4   1   0         94.49         92.91         2.48 o                         
   5   1   0          2.44          1.10         1.03 o                         
   6   1   0          0.47          0.05         1.81 o                         
   0   2   0        219.22        196.06         3.47 o                         
   1   2   0         98.57         90.75         1.10 o                         
   2   2   0         16.98         23.31         0.73 o                         
   3   2   0        599.14        673.00         6.26 o                         
   4   2   0          1.68          0.28         0.50 o                         
   5   2   0        153.41        151.64         5.49 o                         
   6   2   0          0.76          1.19         1.35 o                         
   1   3   0       1316.07       1326.81        11.75 o                         
   2   3   0        947.63        979.69         7.80 o                         
   3   3   0         14.86         24.24         1.02 o                         
   4   3   0          0.15         -0.37         0.37 o                         
   5   3   0         30.02         28.54         2.56 o                         
   6   3   0         35.87         29.16         4.58 o                         
   0   4   0          9.47          7.47         1.23 o                         
   1   4   0         13.14         14.00         0.78 o                         
   2   4   0         19.84         18.34         0.70 o                         
   3   4   0          1.57          2.10         0.32 o                         
   4   4   0         24.52         26.82         1.27 o                         
   5   4   0          2.96          2.81         1.61 o                         
   1   5   0         92.78         83.20         1.63 o                         
   2   5   0        225.92        218.80         3.71 o                         
   3   5   0         30.76         35.27         1.61 o                         
   4   5   0          0.50         -0.34         0.60 o                         
   5   5   0          5.00          3.89         1.98 o                         
   0   6   0          3.71          5.09         0.78 o                         
   1   6   0          0.53         -0.32         0.35 o                         
   2   6   0          7.61          5.72         0.70 o                         
   3   6   0         24.72         26.08         1.13 o                         
   4   6   0         48.16         46.83         1.48 o                         
   5   6   0         23.80         20.25         2.99 o                         
   1   7   0         17.75         17.64         1.17 o                         
   2   7   0          6.21          4.15         1.10 o                         
   3   7   0         42.77         38.00         1.54 o                         
   4   7   0          0.42          0.56         0.98 o                         
   5   7   0          0.41         -1.61         3.02 o                         
   0   8   0         57.83         47.63         4.70 o                         
   1   8   0          0.08          0.88         0.49 o                         
   2   8   0         17.34         20.06         1.38 o                         
   3   8   0          0.64         -0.54         0.54 o                         
   4   8   0          4.63          2.73         0.81 o                         
   1   9   0        295.68        303.06         5.13 o                         
   2   9   0        377.19        355.33         8.55 o                         
   3   9   0         21.47         30.94         1.76 o                         
   4   9   0          0.74          0.63         0.91 o                         
   0  10   0        285.99        321.28         7.80 o                         
   1  10   0          1.75          2.10         1.40 o                         
   2  10   0          0.81          1.00         0.97 o                         
   3  10   0          0.40          0.48         0.70 o                         
   4  10   0          2.30          3.13         2.46 o                         
   1  11   0         84.21         84.55         3.25 o                         
   2  11   0          0.08         -0.45         0.86 o                         
   3  11   0          5.07          3.41         1.83 o                         
   0  12   0         15.98         10.06         2.68 o                         
   1  12   0          1.65          1.66         1.66 o                         
   2  12   0          1.18          0.21         1.04 o                         
  -6   1   1         20.60         23.58         3.55 o                         
  -5   1   1         16.18         19.11         2.06 o                         
  -4   1   1        129.65        127.41         2.91 o                         
  -3   1   1          0.07          0.12         0.24 o                         
  -2   1   1          5.09          3.53         0.26 o                         
  -1   1   1        805.90        848.69         6.69 o                         
   0   1   1        426.99        413.66         8.27 o                         
   1   1   1       3540.23       3331.09        20.13 o                         
   2   1   1         22.16         18.83         0.55 o                         
   3   1   1         45.92         47.94         1.27 o                         
   4   1   1         17.42         17.38         2.52 o                         
   5   1   1         25.33         24.80         1.79 o                         
   6   1   1          3.13          4.07         1.51 o                         
  -6   2   1         28.22         26.54         2.76 o                         
  -5   2   1         48.73         44.71         3.90 o                         
  -4   2   1         59.79         61.63         1.89 o                         
  -3   2   1         13.15         16.24         0.65 o                         
  -2   2   1       2650.57       2655.18        24.38 o                         
  -1   2   1       2242.66       2118.24        15.84 o                         
   0   2   1       2387.28       2167.49        16.91 o                         
   1   2   1        364.70        366.00         3.63 o                         
   2   2   1        150.30        162.42         1.66 o                         
   3   2   1         89.70        107.17         1.57 o                         
   4   2   1          0.16          0.46         0.68 o                         
   5   2   1         57.38         65.87         2.68 o                         
   6   2   1         19.00         19.78         2.48 o                         
  -6   3   1          7.17          6.55         2.19 o                         
  -5   3   1         69.04         70.05         3.49 o                         
  -4   3   1          0.65          1.28         0.53 o                         
  -3   3   1         13.90         16.16         0.56 o                         
  -2   3   1        710.71        735.23         6.00 o                         
  -1   3   1        176.37        177.60         1.67 o                         
   0   3   1         23.37         22.98         0.66 o                         
   1   3   1          2.05          2.30         0.27 o                         
   2   3   1         27.07         26.66         0.87 o                         
   3   3   1        174.08        176.24         2.27 o                         
   4   3   1         34.40         33.27         1.57 o                         
   5   3   1         85.24         85.90         3.84 o                         
   6   3   1          9.17         10.61         3.91 o                         
  -5   4   1          0.01         -1.24         1.24 o                         
  -4   4   1          6.50          4.95         1.20 o                         
  -3   4   1         41.26         38.37         0.92 o                         
  -2   4   1          4.78          3.51         0.35 o                         
  -1   4   1       1283.25       1264.85        14.88 o                         
   0   4   1          0.12          2.13         0.42 o                         
   1   4   1       1265.43       1263.20        11.73 o                         
   2   4   1          0.21         -0.05         0.33 o                         
   3   4   1        121.70        132.32         2.13 o                         
   4   4   1         23.25         23.77         1.28 o                         
   5   4   1         32.00         41.34         3.91 o                         
  -5   5   1          0.60          2.18         1.65 o                         
  -4   5   1          0.03         -0.72         0.72 o                         
  -3   5   1          0.01         -0.12         0.31 o                         
  -2   5   1          3.41          1.38         0.36 o                         
  -1   5   1        919.88        846.01         8.36 o                         
   0   5   1         38.86         45.31         1.58 o                         
   1   5   1         37.92         46.79         1.23 o                         
   2   5   1        498.95        490.64         5.78 o                         
   3   5   1        166.39        170.02         2.33 o                         
   4   5   1         89.18         84.66         2.57 o                         
   5   5   1          0.03          0.84         1.50 o                         
  -5   6   1         25.52         26.13         3.49 o                         
  -4   6   1         43.30         40.69         1.34 o                         
  -3   6   1          2.92          4.02         0.53 o                         
  -2   6   1          8.35         14.13         2.07 o                         
  -1   6   1         28.80         30.22         1.17 o                         
   0   6   1        127.12        137.16         3.06 o                         
   1   6   1        148.53        163.33         2.64 o                         
   2   6   1          0.08          0.56         0.32 o                         
   3   6   1         18.38         16.56         0.99 o                         
   4   6   1         69.10         64.40         1.75 o                         
   5   6   1         10.68         12.50         3.02 o                         
  -5   7   1         67.91         70.93         5.67 o                         
  -4   7   1          7.06          6.09         1.94 o                         
  -3   7   1          0.87         -0.05         0.48 o                         
  -2   7   1         52.13         55.44         2.65 o                         
  -1   7   1        213.75        209.92         3.25 o                         
   0   7   1        419.38        422.00         6.83 o                         
   1   7   1        123.47        124.00         2.66 o                         
   2   7   1         16.52         22.79         1.39 o                         
   3   7   1         47.45         46.86         1.99 o                         
   4   7   1         12.91         10.45         1.94 o                         
   5   7   1          9.77         12.52         2.68 o                         
  -4   8   1         15.14         13.30         1.66 o                         
  -3   8   1          0.00         -0.48         0.48 o                         
  -2   8   1          0.20          0.07         0.73 o                         
  -1   8   1         14.97         13.46         1.12 o                         
   0   8   1         10.10          8.99         1.58 o                         
   1   8   1          3.93          2.66         0.60 o                         
   2   8   1        123.34        135.81         3.20 o                         
   3   8   1         35.78         33.28         1.66 o                         
   4   8   1          1.74          0.09         0.76 o                         
  -4   9   1         14.55         20.31         2.89 o                         
  -3   9   1          0.25          2.09         0.71 o                         
  -2   9   1         31.48         39.51         2.07 o                         
  -1   9   1          7.82          7.58         1.15 o                         
   0   9   1         75.22         73.31         2.35 o                         
   1   9   1         58.59         56.51         2.13 o                         
   2   9   1          8.48          7.96         1.11 o                         
   3   9   1          3.13          2.31         0.76 o                         
   4   9   1          7.31          6.77         1.25 o                         
  -3  10   1          0.62          1.08         1.32 o                         
  -2  10   1          2.62          3.43         0.93 o                         
  -1  10   1          2.16          3.41         0.94 o                         
   0  10   1          4.98          4.78         0.97 o                         
   1  10   1          0.76          1.34         1.26 o                         
   2  10   1          6.15          7.06         1.06 o                         
   3  10   1          1.86          1.53         0.86 o                         
  -3  11   1         17.59         16.95         2.09 o                         
  -2  11   1          1.20          0.64         0.93 o                         
  -1  11   1         59.06         61.46         2.92 o                         
   0  11   1        158.74        164.71         4.41 o                         
   1  11   1         19.88         21.72         1.96 o                         
   2  11   1          0.05         -0.35         0.92 o                         
   3  11   1          0.00          0.66         0.94 o                         
  -2  12   1          2.44          1.36         1.08 o                         
  -1  12   1          2.87          4.07         1.21 o                         
   0  12   1         24.60         20.03         2.79 o                         
   1  12   1          0.20         -0.51         0.96 o                         
   2  12   1          0.78         -0.75         1.23 o                         
  -6   0   2         58.07         56.12         7.38 o                         
  -5   0   2          0.42          0.32         1.45 o                         
  -4   0   2        805.44        811.83        11.41 o                         
  -3   0   2       1133.56       1162.38        14.54 o                         
  -2   0   2         26.73         24.26         0.98 o                         
  -1   0   2        930.83        876.16        10.44 o                         
   0   0   2       2433.21       2323.84        31.77 o                         
   1   0   2      23552.70      21717.69       204.03 o                         
   2   0   2       1698.75       1686.96        15.60 o                         
   3   0   2        116.65        137.21         3.97 o                         
   4   0   2        108.45        104.79         3.80 o                         
   5   0   2        100.19         95.73         8.50 o                         
   6   0   2          1.08         -0.67         1.22 o                         
  -6   1   2          0.00         -1.35         1.65 o                         
  -5   1   2         49.97         46.97         2.79 o                         
  -4   1   2          0.15         -0.15         0.38 o                         
  -3   1   2        647.41        661.52         5.66 o                         
  -2   1   2          4.69          5.99         0.34 o                         
  -1   1   2        444.39        385.42         2.63 o                         
   0   1   2          1.94         -0.27         0.27 o                         
   1   1   2       5672.38       5368.63        36.54 o                         
   2   1   2         79.03         79.91         0.92 o                         
   3   1   2         53.71         50.89         0.93 o                         
   4   1   2          5.55          5.75         0.86 o                         
   5   1   2          3.80          3.37         0.95 o                         
   6   1   2         41.86         46.82         3.47 o                         
  -6   2   2         17.21         25.59         3.60 o                         
  -5   2   2        138.48        131.63         4.37 o                         
  -4   2   2         24.81         25.38         1.34 o                         
  -3   2   2        700.46        674.62         7.48 o                         
  -2   2   2         93.05         92.03         1.40 o                         
  -1   2   2       6022.97       5889.61        58.51 o                         
   0   2   2       1196.60       1172.05         8.79 o                         
   1   2   2         14.05          9.14         0.46 o                         
   2   2   2        534.35        543.13         4.33 o                         
   3   2   2        237.44        242.11         2.83 o                         
   4   2   2          4.40          4.63         0.80 o                         
   5   2   2        172.24        178.95         4.42 o                         
   6   2   2         61.99         65.11         3.90 o                         
  -6   3   2          4.14          3.13         1.82 o                         
  -5   3   2         65.86         59.75         3.54 o                         
  -4   3   2         11.33          9.01         0.87 o                         
  -3   3   2        124.52        124.12         1.51 o                         
  -2   3   2         15.37         21.95         0.56 o                         
  -1   3   2          5.06          6.95         0.46 o                         
   0   3   2       3011.15       2944.16        54.09 o                         
   1   3   2        356.14        334.83         4.61 o                         
   2   3   2         18.17         22.37         0.87 o                         
   3   3   2        277.28        287.58         4.15 o                         
   4   3   2         74.37         65.76         2.61 o                         
   5   3   2         17.40         19.81         1.71 o                         
   6   3   2          8.64          9.73         2.46 o                         
  -5   4   2         10.88          9.53         2.19 o                         
  -4   4   2         10.81         15.75         1.75 o                         
  -3   4   2         14.11         14.94         0.58 o                         
  -2   4   2         21.33         20.03         0.77 o                         
  -1   4   2         15.59         12.99         0.82 o                         
   0   4   2        131.52        130.49         2.48 o                         
   1   4   2        273.03        272.75         3.57 o                         
   2   4   2       1237.41       1277.39        10.87 o                         
   3   4   2        106.82        111.50         1.97 o                         
   4   4   2         82.68         78.11         2.23 o                         
   5   4   2         37.62         31.45         1.87 o                         
  -5   5   2         13.18         14.58         2.63 o                         
  -4   5   2         26.84         23.61         3.69 o                         
  -3   5   2         23.29         25.59         1.06 o                         
  -2   5   2          4.49          3.88         0.49 o                         
  -1   5   2        129.82        145.35         2.24 o                         
   0   5   2        217.68        207.57         3.70 o                         
   1   5   2          4.87          9.19         0.66 o                         
   2   5   2         79.45         69.32         1.28 o                         
   3   5   2        191.02        204.90         2.69 o                         
   4   5   2          7.88         10.90         1.59 o                         
   5   5   2          0.37          0.87         1.56 o                         
  -5   6   2          0.00         -0.54         2.12 o                         
  -4   6   2         37.35         40.61         1.33 o                         
  -3   6   2         28.94         27.34         1.04 o                         
  -2   6   2          1.48          0.60         0.36 o                         
  -1   6   2        122.69        128.10         2.21 o                         
   0   6   2         24.60         32.49         1.27 o                         
   1   6   2          0.07         -0.31         0.31 o                         
   2   6   2        224.92        205.07         2.98 o                         
   3   6   2          1.19          0.56         0.37 o                         
   4   6   2          0.17         -0.30         0.44 o                         
   5   6   2          0.06         -1.44         1.45 o                         
  -5   7   2         18.35         19.60         3.22 o                         
  -4   7   2         89.86         86.97         2.78 o                         
  -3   7   2        148.49        134.57         2.52 o                         
  -2   7   2          0.91          1.09         0.50 o                         
  -1   7   2         21.22         19.04         1.09 o                         
   0   7   2         80.66         88.77         2.60 o                         
   1   7   2        333.73        338.19         4.60 o                         
   2   7   2          8.86          8.27         0.88 o                         
   3   7   2         44.79         49.91         1.68 o                         
   4   7   2         32.46         37.22         1.94 o                         
   5   7   2          7.34          4.67         3.80 o                         
  -4   8   2          0.30          1.33         0.77 o                         
  -3   8   2          5.66          6.18         1.19 o                         
  -2   8   2          5.27          6.75         0.90 o                         
  -1   8   2         61.82         64.72         2.01 o                         
   0   8   2         94.90        101.57         4.58 o                         
   1   8   2          0.78          2.71         0.60 o                         
   2   8   2         12.71         12.27         1.13 o                         
   3   8   2          3.16          3.48         0.77 o                         
   4   8   2         10.25          7.81         1.53 o                         
  -4   9   2          8.88         10.68         1.91 o                         
  -3   9   2         14.53         15.54         1.39 o                         
  -2   9   2        406.82        400.43         6.28 o                         
  -1   9   2        222.22        213.71         4.74 o                         
   0   9   2          0.54         -0.39         0.81 o                         
   1   9   2        124.46        121.56         4.14 o                         
   2   9   2         42.82         39.30         2.01 o                         
   3   9   2         39.07         34.45         1.84 o                         
   4   9   2          2.87          1.81         1.31 o                         
  -3  10   2          3.04          3.86         1.70 o                         
  -2  10   2          1.46         -0.64         0.64 o                         
  -1  10   2         11.18          8.36         1.28 o                         
   0  10   2         99.76         90.02         2.75 o                         
   1  10   2          5.45         10.30         1.41 o                         
   2  10   2          3.45          2.24         0.89 o                         
   3  10   2          1.50          1.26         0.84 o                         
  -3  11   2          7.65          3.10         1.41 o                         
  -2  11   2          0.65          1.36         0.94 o                         
  -1  11   2          1.20          0.23         0.89 o                         
   0  11   2          0.35          2.17         1.07 o                         
   1  11   2          7.87         10.98         1.59 o                         
   2  11   2          1.70          3.06         1.06 o                         
   3  11   2         28.16         27.91         2.13 o                         
  -2  12   2          0.02         -0.35         1.18 o                         
  -1  12   2          1.54          1.42         1.03 o                         
   0  12   2          0.00         -1.20         2.79 o                         
   1  12   2         11.77          9.91         2.13 o                         
   2  12   2          1.82          2.16         1.18 o                         
  -6   1   3          0.17         -1.34         1.34 o                         
  -5   1   3        152.73        153.97         4.55 o                         
  -4   1   3         27.97         30.63         1.17 o                         
  -3   1   3        658.21        692.55         7.54 o                         
  -2   1   3         77.34         64.76         1.06 o                         
  -1   1   3        982.63        920.98         6.12 o                         
   0   1   3        923.66        867.18         5.60 o                         
   1   1   3       1357.76       1257.31        19.11 o                         
   2   1   3         98.77         97.53         1.19 o                         
   3   1   3          6.52          9.07         0.57 o                         
   4   1   3        179.86        174.06         3.63 o                         
   5   1   3          4.61          4.04         1.02 o                         
   6   1   3         12.66         14.82         3.12 o                         
  -6   2   3          0.05         -0.10         1.61 o                         
  -5   2   3          0.00          0.53         1.09 o                         
  -4   2   3        179.60        166.51         3.68 o                         
  -3   2   3          0.66          0.03         0.41 o                         
  -2   2   3       1394.17       1373.96        11.63 o                         
  -1   2   3      16548.85      15741.94       124.92 o                         
   0   2   3       4269.39       4107.98        34.91 o                         
   1   2   3        632.85        612.70         6.51 o                         
   2   2   3         40.39         55.10         0.84 o                         
   3   2   3        295.34        317.98         3.48 o                         
   4   2   3          8.55         11.14         1.08 o                         
   5   2   3          0.31          0.59         1.28 o                         
   6   2   3         65.56         73.91         4.12 o                         
  -6   3   3         16.60         17.99         4.47 o                         
  -5   3   3          0.00          1.45         1.13 o                         
  -4   3   3         10.75         11.14         1.68 o                         
  -3   3   3          1.98          6.40         1.02 o                         
  -2   3   3         41.57         38.37         1.06 o                         
  -1   3   3          8.74         11.83         0.48 o                         
   0   3   3         62.16         58.10         1.75 o                         
   1   3   3        198.02        191.39         3.07 o                         
   2   3   3        700.64        730.48         7.32 o                         
   3   3   3         22.49         46.30         2.11 o                         
   4   3   3         23.62         24.37         1.36 o                         
   5   3   3         38.86         38.52         2.23 o                         
   6   3   3          8.52          6.60         2.26 o                         
  -5   4   3         50.95         53.53         4.38 o                         
  -4   4   3          6.62          4.53         1.36 o                         
  -3   4   3         21.89         32.50         1.75 o                         
  -2   4   3         15.52         21.32         0.88 o                         
  -1   4   3        436.66        425.70         5.47 o                         
   0   4   3        772.68        757.32         9.46 o                         
   1   4   3        320.15        276.37         4.62 o                         
   2   4   3        155.32        170.75         2.30 o                         
   3   4   3          7.05          6.48         0.80 o                         
   4   4   3         84.08         80.00         2.26 o                         
   5   4   3         11.59         11.53         1.31 o                         
  -5   5   3          0.06         -0.09         2.68 o                         
  -4   5   3         99.85         97.27         4.01 o                         
  -3   5   3         36.30         41.08         1.25 o                         
  -2   5   3          1.81          0.37         0.45 o                         
  -1   5   3          8.91          8.63         0.93 o                         
   0   5   3       1011.70       1026.20        11.05 o                         
   1   5   3        272.41        274.92         3.95 o                         
   2   5   3        314.42        365.74         4.18 o                         
   3   5   3         16.97         14.00         0.79 o                         
   4   5   3        248.18        241.59         4.95 o                         
   5   5   3        113.73        118.25         4.07 o                         
  -5   6   3          6.37          5.68         2.04 o                         
  -4   6   3         17.03         16.16         2.67 o                         
  -3   6   3         59.72         76.39         2.32 o                         
  -2   6   3         74.15         75.42         2.51 o                         
  -1   6   3        152.71        161.96         2.53 o                         
   0   6   3         63.85         78.34         1.96 o                         
   1   6   3        231.48        239.54         5.05 o                         
   2   6   3          0.38         -0.25         0.25 o                         
   3   6   3          4.17          6.47         1.16 o                         
   4   6   3          0.01          0.84         0.45 o                         
   5   6   3         17.54         15.92         2.73 o                         
  -5   7   3          4.11          2.05         1.81 o                         
  -4   7   3          2.39          2.43         1.65 o                         
  -3   7   3         53.05         51.83         1.94 o                         
  -2   7   3         74.95         69.83         2.14 o                         
  -1   7   3         66.73         65.78         1.65 o                         
   0   7   3          0.43         -0.48         0.48 o                         
   1   7   3        206.61        201.33         3.26 o                         
   2   7   3         92.82         90.15         4.23 o                         
   3   7   3          0.70          0.78         0.74 o                         
   4   7   3          4.14          2.42         0.80 o                         
   5   7   3          4.14          1.82         0.89 o                         
  -4   8   3         42.87         41.28         4.23 o                         
  -3   8   3         16.45         18.48         1.74 o                         
  -2   8   3         19.78         20.79         1.37 o                         
  -1   8   3          7.10          7.57         0.88 o                         
   0   8   3         13.07         17.10         1.93 o                         
   1   8   3         26.06         24.64         1.37 o                         
   2   8   3         68.83         71.43         2.21 o                         
   3   8   3          4.90          4.33         0.81 o                         
   4   8   3          0.33          0.24         0.75 o                         
  -4   9   3          0.27          0.22         2.24 o                         
  -3   9   3          8.88         10.85         2.16 o                         
  -2   9   3         48.38         50.58         3.56 o                         
  -1   9   3         20.48         17.38         1.56 o                         
   0   9   3          9.33         15.01         1.49 o                         
   1   9   3          2.51          3.26         0.83 o                         
   2   9   3         14.71         16.40         1.52 o                         
   3   9   3          1.06          0.60         0.75 o                         
   4   9   3          2.89          2.12         1.45 o                         
  -3  10   3         29.70         31.78         2.59 o                         
  -2  10   3          0.49         -0.27         0.75 o                         
  -1  10   3         14.60         16.98         1.67 o                         
   0  10   3         34.76         32.88         1.99 o                         
   1  10   3          4.77          8.35         1.31 o                         
   2  10   3          4.41          5.93         1.05 o                         
   3  10   3          1.17          1.73         0.88 o                         
  -3  11   3          2.57          1.50         1.21 o                         
  -2  11   3          1.56          2.05         1.04 o                         
  -1  11   3          5.50          6.61         1.28 o                         
   0  11   3         34.43         41.07         3.18 o                         
   1  11   3        180.29        180.44         5.64 o                         
   2  11   3         15.21          9.44         1.44 o                         
   3  11   3          0.08          0.83         0.92 o                         
  -2  12   3          3.33          5.25         1.36 o                         
  -1  12   3          3.33          7.71         1.66 o                         
   0  12   3          4.24          1.76         1.18 o                         
   1  12   3          1.94          1.25         1.02 o                         
   2  12   3          2.05          1.32         1.27 o                         
  -6   0   4          7.70          4.02         3.35 o                         
  -5   0   4         71.14         76.02         6.48 o                         
  -4   0   4         55.05         62.63         2.19 o                         
  -3   0   4        648.75        697.19         7.51 o                         
  -2   0   4       1401.34       1342.98        20.28 o                         
  -1   0   4       1189.72       1158.55        18.78 o                         
   0   0   4        563.37        535.42         4.70 o                         
   1   0   4        298.02        237.49         3.95 o                         
   2   0   4       2299.76       2392.24        33.48 o                         
   3   0   4        721.83        721.82         9.50 o                         
   4   0   4        859.82        855.52        15.43 o                         
   5   0   4        236.98        237.89         6.91 o                         
   6   0   4          1.93          2.85         1.58 o                         
  -6   1   4          9.28          9.61         2.69 o                         
  -5   1   4         58.81         60.48         2.57 o                         
  -4   1   4         11.27          9.65         0.71 o                         
  -3   1   4          1.20          0.78         0.48 o                         
  -2   1   4          4.57          3.25         0.33 o                         
  -1   1   4       2535.59       2476.62        16.73 o                         
   0   1   4        655.89        620.39         4.49 o                         
   1   1   4       5556.58       5300.29        45.96 o                         
   2   1   4         50.44         44.64         0.92 o                         
   3   1   4          3.49          5.21         0.60 o                         
   4   1   4          1.25          0.59         0.56 o                         
   5   1   4         13.05         10.07         1.31 o                         
   6   1   4         27.71         29.86         2.17 o                         
  -6   2   4          3.32          4.89         2.15 o                         
  -5   2   4          2.09         -0.76         0.98 o                         
  -4   2   4         17.17         16.96         1.20 o                         
  -3   2   4        235.82        237.87         3.52 o                         
  -2   2   4        268.54        266.48         3.10 o                         
  -1   2   4      18072.31      16865.13       146.38 o                         
   0   2   4      13800.80      13049.21       119.16 o                         
   1   2   4       2404.96       2297.06        22.52 o                         
   2   2   4         74.93         70.38         1.03 o                         
   3   2   4         81.06         91.37         2.14 o                         
   4   2   4          0.45          0.47         0.59 o                         
   5   2   4         50.63         55.07         3.00 o                         
   6   2   4         14.69         12.97         2.15 o                         
  -6   3   4          0.02          2.01         3.13 o                         
  -5   3   4          0.66          0.20         1.02 o                         
  -4   3   4          2.08          0.66         0.65 o                         
  -3   3   4          8.79          8.39         0.93 o                         
  -2   3   4         38.07         34.01         1.06 o                         
  -1   3   4        537.54        534.69         5.22 o                         
   0   3   4       1218.33       1211.44        17.00 o                         
   1   3   4        700.43        683.32         8.69 o                         
   2   3   4        652.77        635.54         6.62 o                         
   3   3   4         31.18         29.88         0.86 o                         
   4   3   4         67.25         63.19         2.08 o                         
   5   3   4          0.63          0.70         0.69 o                         
   6   3   4         39.02         39.19         3.89 o                         
  -5   4   4          1.27          0.54         1.49 o                         
  -4   4   4        138.16        141.18         4.08 o                         
  -3   4   4         60.67         58.00         1.08 o                         
  -2   4   4        176.65        156.04         2.68 o                         
  -1   4   4         40.65         41.00         0.86 o                         
   0   4   4          1.36          5.26         0.55 o                         
   1   4   4        260.18        281.34         3.48 o                         
   2   4   4        302.02        314.05         3.69 o                         
   3   4   4         27.93         32.12         0.90 o                         
   4   4   4          0.17          4.58         1.16 o                         
   5   4   4         55.37         56.12         2.90 o                         
  -5   5   4          8.69          9.63         2.36 o                         
  -4   5   4          0.95          2.08         0.88 o                         
  -3   5   4         65.09         68.03         1.13 o                         
  -2   5   4         14.01         15.30         0.81 o                         
  -1   5   4         67.18         68.88         1.48 o                         
   0   5   4       1197.70       1245.44        13.17 o                         
   1   5   4         45.36         48.34         1.41 o                         
   2   5   4         82.38         85.30         1.51 o                         
   3   5   4         78.28         82.90         2.19 o                         
   4   5   4          2.06          2.21         0.75 o                         
   5   5   4          0.24         -0.22         0.76 o                         
  -5   6   4          5.79          4.63         3.80 o                         
  -4   6   4          9.65          8.50         1.63 o                         
  -3   6   4          0.17         -0.54         0.54 o                         
  -2   6   4          9.26         11.23         0.93 o                         
  -1   6   4         29.88         31.81         1.11 o                         
   0   6   4        225.67        233.39         3.32 o                         
   1   6   4        112.59        112.12         2.17 o                         
   2   6   4         51.42         48.00         1.17 o                         
   3   6   4          1.00         -0.40         0.55 o                         
   4   6   4         61.78         57.12         1.81 o                         
   5   6   4          0.01          0.26         0.80 o                         
  -5   7   4          3.33          2.96         1.97 o                         
  -4   7   4          4.65          3.07         1.90 o                         
  -3   7   4        324.90        320.29         4.44 o                         
  -2   7   4        115.55        120.04         3.47 o                         
  -1   7   4         44.33         54.47         2.03 o                         
   0   7   4         14.74         14.86         0.95 o                         
   1   7   4        710.05        702.11         7.80 o                         
   2   7   4         63.93         69.53         2.19 o                         
   3   7   4          1.78         -0.01         0.53 o                         
   4   7   4          9.61         11.84         1.32 o                         
   5   7   4          5.49          5.64         0.88 o                         
  -4   8   4          0.91          1.48         1.72 o                         
  -3   8   4         12.47         10.18         0.94 o                         
  -2   8   4          0.00          1.11         0.66 o                         
  -1   8   4         13.38         18.46         1.87 o                         
   0   8   4        151.70        154.85         5.46 o                         
   1   8   4          1.95          1.90         0.55 o                         
   2   8   4          0.01         -0.42         0.54 o                         
   3   8   4         12.18         11.84         1.14 o                         
   4   8   4          2.03          1.36         0.94 o                         
  -4   9   4          2.92          0.08         2.01 o                         
  -3   9   4         32.81         30.01         2.19 o                         
  -2   9   4         66.66         68.98         2.66 o                         
  -1   9   4        255.11        244.84         5.24 o                         
   0   9   4         40.65         43.42         2.02 o                         
   1   9   4         98.46         98.80         2.70 o                         
   2   9   4         39.80         40.36         2.01 o                         
   3   9   4          8.95          8.62         1.14 o                         
   4   9   4          2.96          1.43         1.07 o                         
  -3  10   4          6.36          6.47         1.37 o                         
  -2  10   4          3.39          3.91         1.02 o                         
  -1  10   4          0.74          1.87         0.83 o                         
   0  10   4          9.85         10.59         1.27 o                         
   1  10   4          9.45          7.67         1.49 o                         
   2  10   4         14.13         10.66         1.81 o                         
   3  10   4          3.03          1.62         0.88 o                         
  -3  11   4          3.86          2.31         1.45 o                         
  -2  11   4          3.07          3.38         1.08 o                         
  -1  11   4         12.26          8.87         1.44 o                         
   0  11   4         17.27         21.62         1.99 o                         
   1  11   4        112.13        113.63         3.70 o                         
   2  11   4          9.80         11.36         1.54 o                         
   3  11   4          9.80          9.52         1.49 o                         
  -2  12   4          3.59          4.25         1.28 o                         
  -1  12   4          1.86          2.12         1.07 o                         
   0  12   4          0.95          0.45         1.11 o                         
   1  12   4          3.07          3.60         1.79 o                         
   2  12   4          0.70          1.41         1.14 o                         
  -6   1   5         30.02         28.35         3.64 o                         
  -5   1   5          0.01          0.16         1.07 o                         
  -4   1   5         62.21         61.63         1.84 o                         
  -3   1   5          0.73          0.99         0.64 o                         
  -2   1   5         33.23         30.91         0.80 o                         
  -1   1   5       1550.16       1532.56        13.38 o                         
   0   1   5       2121.18       2047.94        13.85 o                         
   1   1   5         12.13         14.46         0.39 o                         
   2   1   5        625.31        595.37         6.13 o                         
   3   1   5        132.70        139.75         2.05 o                         
   4   1   5         73.64         65.14         2.21 o                         
   5   1   5        171.23        179.68         4.12 o                         
   6   1   5         19.71         19.64         2.02 o                         
  -6   2   5          0.35         -0.89         2.24 o                         
  -5   2   5         27.01         26.75         2.32 o                         
  -4   2   5        303.66        307.37         4.57 o                         
  -3   2   5          9.76         12.61         0.90 o                         
  -2   2   5        213.07        239.42         3.56 o                         
  -1   2   5       4019.55       3982.71        30.84 o                         
   0   2   5       7343.32       7278.09        70.19 o                         
   1   2   5       1584.57       1606.10        16.00 o                         
   2   2   5       1659.56       1716.86        15.84 o                         
   3   2   5        354.09        359.39         4.29 o                         
   4   2   5        114.86        108.39         2.80 o                         
   5   2   5         48.44         45.31         2.24 o                         
   6   2   5         13.00         11.89         1.50 o                         
  -5   3   5         32.31         30.44         3.24 o                         
  -4   3   5         32.28         30.95         2.56 o                         
  -3   3   5        246.39        248.39         4.23 o                         
  -2   3   5        206.17        183.72         3.06 o                         
  -1   3   5          7.20          6.08         0.38 o                         
   0   3   5       1072.96       1071.48        15.10 o                         
   1   3   5        250.57        244.23         3.23 o                         
   2   3   5         17.28         16.46         0.72 o                         
   3   3   5        245.41        263.76         4.29 o                         
   4   3   5         80.18         80.17         4.07 o                         
   5   3   5         35.28         35.57         2.81 o                         
  -5   4   5          0.29          1.94         1.50 o                         
  -4   4   5         45.79         48.12         2.43 o                         
  -3   4   5        169.45        172.55         2.91 o                         
  -2   4   5       1279.72       1346.77        11.31 o                         
  -1   4   5         23.24         28.17         1.57 o                         
   0   4   5        173.89        158.69         2.50 o                         
   1   4   5        467.43        453.12         7.42 o                         
   2   4   5        352.00        348.76         4.12 o                         
   3   4   5         18.79         17.36         0.65 o                         
   4   4   5          6.90          7.71         1.13 o                         
   5   4   5          0.06          0.35         0.76 o                         
  -5   5   5          0.13         -0.45         2.46 o                         
  -4   5   5         46.05         44.03         2.40 o                         
  -3   5   5         13.34         14.01         0.82 o                         
  -2   5   5         50.58         54.85         1.40 o                         
  -1   5   5       1507.88       1536.33        19.51 o                         
   0   5   5        207.07        233.46         3.47 o                         
   1   5   5        283.90        281.52         6.75 o                         
   2   5   5          2.06          2.14         0.63 o                         
   3   5   5         18.79         20.78         1.08 o                         
   4   5   5         11.98         11.94         1.35 o                         
   5   5   5          4.28          5.64         1.11 o                         
  -5   6   5          0.23         -0.45         1.68 o                         
  -4   6   5         21.64         29.59         2.21 o                         
  -3   6   5         14.95         14.37         0.89 o                         
  -2   6   5         25.10         25.30         2.54 o                         
  -1   6   5        151.16        153.26         2.19 o                         
   0   6   5         29.26         42.68         1.43 o                         
   1   6   5         23.27         25.42         1.13 o                         
   2   6   5         89.79         83.41         1.64 o                         
   3   6   5         16.52         16.94         1.28 o                         
   4   6   5          4.24          4.37         0.72 o                         
   5   6   5          6.25          9.25         1.32 o                         
  -5   7   5          3.54          2.09         1.98 o                         
  -4   7   5          0.29          0.78         1.42 o                         
  -3   7   5        444.43        430.86         6.31 o                         
  -2   7   5        385.29        360.07         7.34 o                         
  -1   7   5         50.97         45.84         1.48 o                         
   0   7   5         40.68         40.24         1.38 o                         
   1   7   5          1.70          1.04         0.59 o                         
   2   7   5         17.01         22.25         1.37 o                         
   3   7   5         55.67         50.25         2.13 o                         
   4   7   5         20.05         15.67         1.47 o                         
   5   7   5          1.07          1.22         0.71 o                         
  -4   8   5         65.17         60.12         5.37 o                         
  -3   8   5          0.46         -0.95         0.97 o                         
  -2   8   5         27.73         27.57         1.78 o                         
  -1   8   5          0.67          0.13         0.64 o                         
   0   8   5          7.36          6.65         1.05 o                         
   1   8   5         28.88         26.38         1.42 o                         
   2   8   5          0.53         -0.53         0.53 o                         
   3   8   5         14.18         10.84         1.13 o                         
   4   8   5         23.49         18.01         1.70 o                         
  -4   9   5         17.70         22.02         3.24 o                         
  -3   9   5          0.07         -0.22         0.74 o                         
  -2   9   5          1.74          1.67         1.08 o                         
  -1   9   5         41.06         47.15         3.01 o                         
   0   9   5          7.87          5.39         0.88 o                         
   1   9   5         52.49         59.23         2.14 o                         
   2   9   5          0.27          0.64         0.67 o                         
   3   9   5         13.33         13.57         1.34 o                         
   4   9   5          1.41          1.50         0.93 o                         
  -3  10   5          0.10         -0.60         1.45 o                         
  -2  10   5         22.56         24.65         1.98 o                         
  -1  10   5          8.69         13.21         1.55 o                         
   0  10   5         22.35         25.08         2.10 o                         
   1  10   5          1.43          1.21         1.03 o                         
   2  10   5         11.84         11.51         1.38 o                         
   3  10   5         14.70         14.82         1.51 o                         
  -3  11   5         22.81         19.41         3.58 o                         
  -2  11   5         15.97         12.81         1.81 o                         
  -1  11   5          0.13          0.15         0.90 o                         
   0  11   5          7.88          8.73         1.46 o                         
   1  11   5          2.67          1.08         1.36 o                         
   2  11   5          0.19         -0.13         1.18 o                         
   3  11   5          2.71          3.37         1.03 o                         
  -2  12   5          0.08          0.00         0.93 o                         
  -1  12   5          0.14          0.58         0.98 o                         
   0  12   5          5.47          8.20         1.81 o                         
   1  12   5          0.62          0.06         1.90 o                         
   2  12   5         19.70         20.36         2.79 o                         
  -6   0   6         82.95         85.86         7.16 o                         
  -5   0   6         42.35         42.19         3.37 o                         
  -4   0   6         26.70         29.44         1.47 o                         
  -3   0   6        906.94        895.74        29.74 o                         
  -2   0   6        315.74        350.83         9.17 o                         
  -1   0   6          2.90          6.09         0.49 o                         
   0   0   6        944.22       1022.23         8.93 o                         
   1   0   6       2683.26       2470.85        33.67 o                         
   2   0   6        550.74        533.61         8.30 o                         
   4   0   6        349.69        340.71         8.05 o                         
   5   0   6        578.27        552.66        24.26 o                         
   6   0   6         22.79         25.22         3.91 o                         
  -6   1   6          0.12         -2.01         2.01 o                         
  -5   1   6         16.36         17.04         2.03 o                         
  -4   1   6        141.14        139.70         2.79 o                         
  -3   1   6         58.14         65.10         1.71 o                         
  -2   1   6        702.23        698.36         7.44 o                         
  -1   1   6        192.17        184.97         1.71 o                         
   0   1   6       1387.33       1403.38        12.15 o                         
   1   1   6       5990.66       5906.62        65.53 o                         
   2   1   6         84.00         96.53         1.77 o                         
   3   1   6         54.77         62.77         1.33 o                         
   4   1   6        128.22        130.95         4.20 o                         
   5   1   6         16.96         18.20         1.63 o                         
   6   1   6          8.44         11.39         1.54 o                         
  -6   2   6          1.01          2.46         2.91 o                         
  -5   2   6         59.34         57.96         3.75 o                         
  -4   2   6         72.44         68.83         2.83 o                         
  -3   2   6          0.02         -0.41         0.41 o                         
  -2   2   6        435.47        426.74         5.50 o                         
  -1   2   6       2216.28       2189.49        17.21 o                         
   0   2   6       2187.82       2129.76        20.39 o                         
   1   2   6         83.42         74.54         1.82 o                         
   2   2   6        138.15        145.94         2.34 o                         
   3   2   6        173.02        159.96         2.62 o                         
   4   2   6         12.28          9.32         1.05 o                         
   5   2   6          0.40          0.83         0.77 o                         
   6   2   6          0.14          0.19         1.32 o                         
  -5   3   6          3.90          3.35         1.49 o                         
  -4   3   6        100.27         94.55         3.31 o                         
  -3   3   6         24.58         25.49         1.44 o                         
  -2   3   6          2.85          4.10         0.66 o                         
  -1   3   6        284.94        275.67         4.20 o                         
   0   3   6       1667.63       1663.86        39.80 o                         
   1   3   6       1184.09       1250.93        12.89 o                         
   2   3   6        105.08        127.07         1.88 o                         
   3   3   6       1049.18       1105.81         9.98 o                         
   4   3   6          4.75          3.87         0.78 o                         
   5   3   6          2.28          2.25         0.87 o                         
  -5   4   6          0.01          0.15         1.40 o                         
  -4   4   6          2.44          1.90         0.95 o                         
  -3   4   6        103.44        112.73         6.70 o                         
  -2   4   6       1308.51       1240.07        11.87 o                         
  -1   4   6          4.06          3.35         0.67 o                         
   0   4   6        873.02        868.92         9.68 o                         
   1   4   6        328.18        314.26         4.18 o                         
   2   4   6        164.96        193.55         2.45 o                         
   3   4   6          7.57          9.63         1.10 o                         
   4   4   6        146.95        144.16         3.29 o                         
   5   4   6         35.77         31.33         2.63 o                         
  -5   5   6          2.97          2.69         1.65 o                         
  -4   5   6        117.01        124.93         3.80 o                         
  -3   5   6         43.29         50.18         1.65 o                         
  -2   5   6          2.61          4.11         0.49 o                         
  -1   5   6          2.78          0.67         0.63 o                         
   0   5   6        187.61        216.65         3.34 o                         
   1   5   6          0.41          1.10         0.32 o                         
   2   5   6        282.21        292.95         3.85 o                         
   3   5   6          2.44          9.25         1.07 o                         
   4   5   6          3.54          2.58         0.77 o                         
   5   5   6         32.66         33.52         2.43 o                         
  -5   6   6          3.52          7.41         2.15 o                         
  -4   6   6          0.55          0.92         0.90 o                         
  -2   6   6          4.89          7.19         1.57 o                         
  -1   6   6          0.05          0.67         0.29 o                         
   0   6   6         25.36         34.99         1.28 o                         
   1   6   6        679.70        687.54         8.60 o                         
   2   6   6         19.23         23.82         1.20 o                         
   3   6   6          0.97          0.03         0.42 o                         
   4   6   6         71.02         69.17         2.07 o                         
   5   6   6         42.17         39.13         2.36 o                         
  -5   7   6          6.18          1.45         1.74 o                         
  -4   7   6          1.59          0.57         0.98 o                         
  -3   7   6        150.36        146.61         3.17 o                         
  -2   7   6        222.08        218.48         4.80 o                         
  -1   7   6         14.92         15.83         0.98 o                         
   0   7   6        215.01        215.80         4.13 o                         
   1   7   6         74.88         68.85         2.09 o                         
   2   7   6        126.51        137.99         2.96 o                         
   3   7   6         80.26         76.17         3.00 o                         
   4   7   6          2.83          2.96         1.20 o                         
   5   7   6          4.82          7.48         1.45 o                         
  -4   8   6          0.03         -0.47         2.24 o                         
  -3   8   6          0.31         -0.32         0.60 o                         
  -2   8   6         43.00         37.77         1.94 o                         
  -1   8   6          9.14          7.44         1.09 o                         
   0   8   6         60.09         56.73         1.96 o                         
   1   8   6          1.59          2.02         0.66 o                         
   2   8   6         13.40         13.85         1.25 o                         
   3   8   6         36.83         30.20         1.76 o                         
   4   8   6          1.37          0.71         0.77 o                         
  -4   9   6          5.19         10.73         3.58 o                         
  -3   9   6         12.17         13.66         1.47 o                         
  -2   9   6         11.22         11.78         1.39 o                         
  -1   9   6         29.84         28.21         1.98 o                         
   1   9   6         69.38         67.06         2.29 o                         
   2   9   6         82.32         85.45         2.67 o                         
   3   9   6         48.16         52.89         2.18 o                         
   4   9   6          0.21         -0.96         1.23 o                         
  -3  10   6          0.22          0.47         0.84 o                         
  -2  10   6         12.65          9.82         1.48 o                         
  -1  10   6          8.10          5.05         1.16 o                         
   0  10   6          0.13         -0.16         0.75 o                         
   1  10   6          1.51          0.97         0.79 o                         
   2  10   6         65.52         67.31         4.13 o                         
   3  10   6         28.59         34.01         3.26 o                         
  -3  11   6          7.21          4.69         3.35 o                         
  -2  11   6         30.08         35.92         3.13 o                         
  -1  11   6          1.23          1.33         0.98 o                         
   0  11   6         29.96         27.86         2.27 o                         
   1  11   6          1.29          0.69         1.10 o                         
   2  11   6         20.30         16.81         2.31 o                         
   3  11   6          0.00          0.95         0.88 o                         
  -2  12   6          0.36          0.89         1.08 o                         
  -1  12   6          1.24          3.25         1.26 o                         
   0  12   6         12.59          5.06         1.90 o                         
   1  12   6          0.00          2.15         1.34 o                         
   2  12   6          0.28          1.12         1.07 o                         
  -5   1   7         27.52         29.70         2.36 o                         
  -4   1   7        138.26        142.83         3.09 o                         
  -3   1   7         11.28         10.63         0.82 o                         
  -2   1   7        304.59        327.35         3.99 o                         
  -1   1   7       2322.78       2273.63        17.75 o                         
   0   1   7       1136.87       1118.00         9.85 o                         
   1   1   7        225.01        211.53         3.48 o                         
   2   1   7        196.80        189.62         3.55 o                         
   3   1   7         42.78         46.39         1.45 o                         
   4   1   7          0.15         -0.12         0.67 o                         
   5   1   7         71.41         77.05         5.62 o                         
   6   1   7          7.22          5.20         1.42 o                         
  -6   2   7         24.10         29.52         5.37 o                         
  -5   2   7         12.95         11.60         1.84 o                         
  -4   2   7         23.29         26.70         1.64 o                         
  -3   2   7         35.22         38.53         1.57 o                         
  -2   2   7        329.36        348.38         5.35 o                         
  -1   2   7        257.83        250.56         2.61 o                         
   0   2   7         86.78         69.94         1.78 o                         
   1   2   7        709.14        703.40        15.13 o                         
   2   2   7        371.14        351.09         4.55 o                         
   3   2   7        283.02        283.03         3.48 o                         
   4   2   7        151.22        146.94         3.40 o                         
   5   2   7          3.68          2.14         1.07 o                         
  -5   3   7          5.32          8.31         1.88 o                         
  -4   3   7         94.93        100.10         4.19 o                         
  -3   3   7         98.19         92.69         2.46 o                         
  -2   3   7        470.65        479.42         6.51 o                         
  -1   3   7       1420.16       1419.84        12.77 o                         
   0   3   7       1036.82        981.02        10.33 o                         
   1   3   7          0.85         -0.03         0.29 o                         
   2   3   7        692.54        733.66         8.04 o                         
   3   3   7          1.85          3.17         0.47 o                         
   4   3   7         11.69         12.30         1.23 o                         
   5   3   7         56.64         55.00         2.37 o                         
  -5   4   7         10.07         11.12         2.36 o                         
  -4   4   7         41.83         37.52         2.24 o                         
  -3   4   7          6.67          6.33         0.91 o                         
  -2   4   7       1873.85       1807.27        15.96 o                         
  -1   4   7       2770.37       2786.83        38.46 o                         
   0   4   7         26.95         30.88         1.13 o                         
   1   4   7         12.38         14.61         0.95 o                         
   2   4   7        187.93        203.53         2.80 o                         
   3   4   7         66.07         63.41         2.07 o                         
   4   4   7         10.92         13.30         1.78 o                         
   5   4   7          3.82          2.76         1.05 o                         
  -5   5   7         14.79         12.41         7.04 o                         
  -4   5   7         57.30         54.44         2.83 o                         
  -3   5   7         72.12         67.31         3.26 o                         
  -2   5   7         96.63        101.08         2.06 o                         
  -1   5   7         32.91         34.60         0.77 o                         
   0   5   7       2860.85       3029.25        34.19 o                         
   1   5   7        234.57        247.95         3.98 o                         
   2   5   7          4.90          5.63         0.64 o                         
   3   5   7          0.14          0.31         0.40 o                         
   4   5   7         56.29         50.20         2.22 o                         
   5   5   7          1.04         -0.27         0.78 o                         
  -5   6   7          0.26         -0.93         1.50 o                         
  -4   6   7        141.83        141.34         4.23 o                         
  -3   6   7         29.50         24.52         1.32 o                         
  -2   6   7         23.61         20.33         1.68 o                         
  -1   6   7         26.73         37.18         1.86 o                         
   0   6   7        121.46        117.74         2.88 o                         
   1   6   7        316.65        359.06         5.38 o                         
   2   6   7         39.81         45.12         1.74 o                         
   3   6   7         21.02         20.68         1.31 o                         
   4   6   7         20.92         22.43         1.34 o                         
   5   6   7          0.18          0.67         1.48 o                         
  -5   7   7          4.12          3.23         2.79 o                         
  -4   7   7          0.00          0.29         0.98 o                         
  -3   7   7         13.87         13.37         1.26 o                         
  -2   7   7        206.19        199.03         6.90 o                         
  -1   7   7          0.00         -0.05         0.64 o                         
   0   7   7        116.40        127.32         2.43 o                         
   1   7   7          1.13          0.51         1.36 o                         
   2   7   7         83.69         83.18         2.07 o                         
   3   7   7          3.94          6.60         1.16 o                         
   4   7   7          5.06          4.15         1.03 o                         
   5   7   7         16.59         16.78         2.04 o                         
  -4   8   7          2.84          5.58         1.52 o                         
  -3   8   7          7.17          5.68         0.98 o                         
  -2   8   7          0.00         -0.42         0.57 o                         
  -1   8   7         11.76         19.75         1.58 o                         
   0   8   7        107.26        114.14         2.73 o                         
   1   8   7         51.14         54.49         1.95 o                         
   2   8   7         14.32         10.76         1.15 o                         
   3   8   7         45.80         40.70         1.86 o                         
   4   8   7          0.15          0.14         0.89 o                         
  -4   9   7          0.48          2.68         2.46 o                         
  -3   9   7          9.20          8.98         2.05 o                         
  -2   9   7          1.00          0.78         0.72 o                         
  -1   9   7          6.41         10.65         1.51 o                         
   0   9   7         29.39         32.08         1.80 o                         
   1   9   7          6.27          3.94         0.86 o                         
   2   9   7          0.19          0.03         0.71 o                         
   3   9   7         46.88         57.49         2.37 o                         
   4   9   7          2.45          2.83         1.09 o                         
  -3  10   7          8.84         15.98         1.77 o                         
  -2  10   7          0.31         -0.07         0.74 o                         
  -1  10   7          3.65          1.93         0.94 o                         
   0  10   7          6.64         11.47         1.88 o                         
   1  10   7          7.95         11.58         1.30 o                         
   2  10   7          6.14          9.21         1.25 o                         
   3  10   7         44.64         47.49         2.29 o                         
  -2  11   7          0.01         -0.59         0.91 o                         
  -1  11   7          4.89          6.24         1.84 o                         
   0  11   7          9.79         10.01         1.46 o                         
   1  11   7          1.94         -0.81         0.84 o                         
   2  11   7          0.55          1.82         1.04 o                         
  -1  12   7          3.80          4.10         1.81 o                         
   0  12   7          1.37         -0.89         0.89 o                         
   1  12   7         11.23          9.79         1.90 o                         
  -5   0   8          2.48          2.68         1.79 o                         
  -4   0   8         15.05         23.03         3.13 o                         
  -3   0   8        115.31        115.82         5.14 o                         
  -2   0   8        424.20        508.02         6.08 o                         
  -1   0   8         66.51         68.56         1.44 o                         
   0   0   8        362.81        314.88         3.51 o                         
   1   0   8          4.87          8.50         0.89 o                         
   2   0   8        561.45        590.90         8.94 o                         
   3   0   8         59.00         59.93         2.73 o                         
   4   0   8        288.03        338.26        15.65 o                         
   5   0   8        205.12        209.18         7.38 o                         
   6   0   8         14.61         10.85         2.91 o                         
  -5   1   8          4.91          4.36         1.45 o                         
  -4   1   8          6.76          6.94         0.95 o                         
  -3   1   8         17.72         15.24         1.05 o                         
  -2   1   8        686.49        668.23         7.26 o                         
  -1   1   8        453.00        455.55         4.31 o                         
   0   1   8          1.68          2.22         0.23 o                         
   1   1   8         84.44         85.55         2.19 o                         
   2   1   8        608.10        635.74         8.54 o                         
   3   1   8        130.19        121.83         2.34 o                         
   4   1   8         92.65         86.75         2.61 o                         
   5   1   8         97.60         95.06         3.52 o                         
  -5   2   8          0.36          1.45         1.18 o                         
  -4   2   8         76.64         75.54         2.96 o                         
  -3   2   8        238.06        237.42         4.44 o                         
  -2   2   8        293.68        301.23         4.83 o                         
  -1   2   8        275.34        284.77         2.81 o                         
   0   2   8         27.91         24.94         0.71 o                         
   1   2   8        499.13        529.33         5.81 o                         
   2   2   8       1550.13       1516.87        18.19 o                         
   3   2   8        143.94        128.90         2.78 o                         
   4   2   8         61.74         64.41         2.34 o                         
   5   2   8          9.57         10.72         1.34 o                         
  -5   3   8         27.21         25.38         2.37 o                         
  -4   3   8         64.65         60.11         2.31 o                         
  -3   3   8         65.77         69.49         2.44 o                         
  -2   3   8         22.97         26.14         1.13 o                         
  -1   3   8        247.35        292.29         3.12 o                         
   0   3   8         53.36         45.04         1.00 o                         
   1   3   8        552.94        560.30         6.38 o                         
   2   3   8        566.00        555.03         5.75 o                         
   3   3   8         10.51         13.82         0.89 o                         
   4   3   8         76.29         80.71         2.50 o                         
   5   3   8          0.15          0.39         1.39 o                         
  -5   4   8          0.02         -1.18         1.18 o                         
  -4   4   8         52.45         52.19         3.55 o                         
  -3   4   8         73.85         81.62         2.69 o                         
  -2   4   8       1774.99       1762.86        14.48 o                         
  -1   4   8       1542.17       1498.70        18.09 o                         
   0   4   8        195.29        201.77         3.61 o                         
   1   4   8        191.54        197.42         3.62 o                         
   2   4   8          0.24          0.54         0.34 o                         
   3   4   8         90.66         84.25         2.07 o                         
   4   4   8          0.92          5.02         1.33 o                         
   5   4   8          3.06          4.87         1.16 o                         
  -5   5   8          0.17         -0.60         1.40 o                         
  -4   5   8        154.07        143.18         4.24 o                         
  -3   5   8        188.89        189.10         4.62 o                         
  -2   5   8          0.59          0.83         0.51 o                         
  -1   5   8          5.23          3.43         0.70 o                         
   0   5   8        132.52        160.48         4.60 o                         
   1   5   8        278.84        275.16         5.23 o                         
   2   5   8         14.16         12.88         0.86 o                         
   3   5   8          3.76          3.64         0.57 o                         
   4   5   8         24.88         23.22         4.73 o                         
   5   5   8          0.12         -0.72         0.74 o                         
  -5   6   8          3.80          5.81         2.68 o                         
  -4   6   8          2.93          1.86         1.45 o                         
  -3   6   8         77.45         74.38         4.18 o                         
  -2   6   8          0.13          1.14         0.52 o                         
  -1   6   8         63.02         59.50         1.42 o                         
   0   6   8        224.86        230.16         3.75 o                         
   1   6   8          7.50          7.79         1.75 o                         
   2   6   8          4.10          5.03         0.61 o                         
   3   6   8         29.09         30.19         1.45 o                         
   4   6   8         11.63         11.98         1.05 o                         
   5   6   8          3.07          0.10         0.78 o                         
  -4   7   8         29.55         25.28         2.63 o                         
  -3   7   8          2.08          2.91         0.74 o                         
  -2   7   8        235.85        218.38         5.38 o                         
  -1   7   8          4.26          5.08         0.99 o                         
   0   7   8         52.77         44.27         1.43 o                         
   1   7   8          6.77          7.13         1.11 o                         
   2   7   8         17.88         19.65         1.24 o                         
   3   7   8          0.53          0.08         0.83 o                         
   4   7   8         51.09         46.61         3.77 o                         
  -4   8   8          0.03          3.58         1.49 o                         
  -3   8   8         12.62         13.28         1.82 o                         
  -2   8   8          0.00         -0.59         0.59 o                         
  -1   8   8         12.63         12.23         1.65 o                         
   0   8   8          0.37          1.90         0.62 o                         
   1   8   8          0.04          0.05         0.58 o                         
   2   8   8          9.34          8.68         1.06 o                         
   3   8   8          2.58          2.89         1.32 o                         
   4   8   8          4.26          2.00         1.03 o                         
  -4   9   8          0.04         -1.12         2.24 o                         
  -3   9   8          0.26         -0.81         0.81 o                         
  -2   9   8         30.92         34.87         2.58 o                         
  -1   9   8          0.55         -0.09         0.72 o                         
   0   9   8          2.44          3.79         0.85 o                         
   1   9   8         73.80         73.19         2.37 o                         
   2   9   8         11.32         12.34         1.94 o                         
   3   9   8         79.12         77.10         3.42 o                         
   4   9   8         18.21         20.22         2.97 o                         
  -3  10   8         12.21         13.82         1.66 o                         
  -2  10   8          3.64          1.94         0.94 o                         
  -1  10   8         12.90         14.18         3.71 o                         
   0  10   8          2.24          1.12         0.95 o                         
   1  10   8         12.94         15.00         1.41 o                         
   2  10   8          0.61          0.95         0.89 o                         
   3  10   8         32.69         33.65         2.13 o                         
  -2  11   8          0.71          0.56         1.13 o                         
  -1  11   8         25.27         23.40         4.36 o                         
   0  11   8          4.50          4.97         1.36 o                         
   1  11   8          2.76          5.03         1.42 o                         
   2  11   8         20.49         23.66         2.01 o                         
  -1  12   8          0.06         -0.54         0.97 o                         
   0  12   8          0.00          3.17         1.15 o                         
   1  12   8         20.73         21.18         5.70 o                         
  -5   1   9          9.20          7.62         1.57 o                         
  -4   1   9          7.36          9.86         1.10 o                         
  -3   1   9        145.64        139.99         2.95 o                         
  -2   1   9        204.85        197.84         4.33 o                         
  -1   1   9        278.17        311.01         2.68 o                         
   0   1   9       1036.48        993.55         8.20 o                         
   1   1   9       2198.24       2153.30        17.07 o                         
   2   1   9         63.68         79.74         1.46 o                         
   3   1   9        162.39        158.85         3.48 o                         
   4   1   9        152.66        157.67         3.60 o                         
   5   1   9          0.11         -0.68         0.74 o                         
  -5   2   9          5.10          1.51         1.57 o                         
  -4   2   9         19.14         20.55         2.47 o                         
  -3   2   9          0.92          0.36         0.53 o                         
  -2   2   9        392.82        410.32         6.21 o                         
  -1   2   9          1.12          0.36         0.16 o                         
   0   2   9        540.99        545.20         6.13 o                         
   1   2   9        306.76        308.85         3.62 o                         
   2   2   9          6.40          5.75         0.59 o                         
   3   2   9        318.00        295.29         4.60 o                         
   4   2   9        179.83        181.91         6.29 o                         
   5   2   9          7.38          6.01         1.19 o                         
  -5   3   9         80.45         72.16         3.03 o                         
  -4   3   9          0.30          0.28         1.20 o                         
  -3   3   9         11.80         16.29         1.41 o                         
  -2   3   9        180.84        172.55         1.86 o                         
  -1   3   9       2912.75       3087.88        27.93 o                         
   0   3   9         51.77         66.01         1.58 o                         
   1   3   9        102.54        100.71         1.85 o                         
   2   3   9        123.65        126.21         1.80 o                         
   3   3   9         86.29         97.25         2.03 o                         
   4   3   9         29.81         28.79         1.72 o                         
   5   3   9         11.43         12.59         1.40 o                         
  -5   4   9         27.03         27.50         4.25 o                         
  -4   4   9         66.65         66.62         4.42 o                         
  -3   4   9        404.79        398.12         7.00 o                         
  -2   4   9        529.49        536.23         5.11 o                         
  -1   4   9       1714.55       1610.93        17.61 o                         
   0   4   9         27.11         22.67         0.89 o                         
   1   4   9        176.76        203.19         3.13 o                         
   2   4   9        898.02        900.66         9.18 o                         
   3   4   9         24.56         30.12         1.21 o                         
   4   4   9          2.79          3.37         0.83 o                         
   5   4   9          0.69          0.23         0.85 o                         
  -5   5   9          0.05         -1.12         2.01 o                         
  -4   5   9        278.89        288.95        10.62 o                         
  -3   5   9        745.25        746.15        13.55 o                         
  -2   5   9         12.17         10.98         0.97 o                         
  -1   5   9        244.73        236.15         4.74 o                         
   0   5   9        377.93        372.15         6.83 o                         
   1   5   9         34.96         34.66         1.43 o                         
   2   5   9         59.16         56.94         1.55 o                         
   3   5   9         91.13         96.61         1.87 o                         
   4   5   9         73.24         74.67         2.81 o                         
   5   5   9          0.55          1.37         0.89 o                         
  -5   6   9          2.75          4.70         2.68 o                         
  -4   6   9          0.10          1.25         1.12 o                         
  -3   6   9        611.80        675.07        24.78 o                         
  -2   6   9         54.69         46.77         1.57 o                         
  -1   6   9        102.87         95.85         2.60 o                         
   0   6   9         45.81         78.60         2.00 o                         
   1   6   9         93.36         96.51         2.95 o                         
   2   6   9          1.39          2.65         0.55 o                         
   3   6   9         64.32         72.03         3.00 o                         
   4   6   9         36.09         38.38         1.68 o                         
   5   6   9         10.83         10.79         1.55 o                         
  -4   7   9         11.07         20.11         2.47 o                         
  -3   7   9         26.89         29.30         1.72 o                         
  -2   7   9          8.96          9.24         1.14 o                         
  -1   7   9         45.63         51.18         2.01 o                         
   0   7   9         42.11         37.08         1.87 o                         
   1   7   9         29.75         29.72         2.09 o                         
   2   7   9        161.86        159.02         3.00 o                         
   3   7   9         13.80         12.15         1.93 o                         
   4   7   9          8.39         10.40         1.66 o                         
  -4   8   9         12.01         12.98         2.07 o                         
  -3   8   9          3.83          6.24         1.06 o                         
  -2   8   9          4.78          5.59         1.53 o                         
  -1   8   9          0.00         -0.62         0.62 o                         
   0   8   9         37.94         39.43         1.66 o                         
   1   8   9          0.00         -0.46         0.58 o                         
   2   8   9         57.26         62.27         2.23 o                         
   3   8   9          4.14          5.46         1.28 o                         
   4   8   9          8.23          7.62         2.21 o                         
  -4   9   9          2.49          6.04         2.91 o                         
  -3   9   9          6.52          4.54         1.14 o                         
  -2   9   9          2.70          2.21         0.86 o                         
  -1   9   9         21.32         19.72         1.68 o                         
   0   9   9          4.19          2.66         0.92 o                         
   1   9   9          9.47          6.83         1.13 o                         
   2   9   9          2.02          1.03         0.78 o                         
   3   9   9          6.47         11.90         1.34 o                         
   4   9   9         14.60         16.65         4.29 o                         
  -3  10   9          0.68          0.84         1.02 o                         
  -2  10   9          1.41          1.08         0.79 o                         
  -1  10   9         32.41         32.73         3.08 o                         
   0  10   9         17.46         10.87         1.49 o                         
   1  10   9          7.57          7.92         1.14 o                         
   2  10   9         43.51         47.10         2.36 o                         
   3  10   9          0.41          0.22         1.06 o                         
  -2  11   9          5.57          3.51         1.21 o                         
  -1  11   9          3.17          3.09         1.12 o                         
   0  11   9          0.19         -0.63         1.22 o                         
   1  11   9          7.70          7.48         1.56 o                         
   2  11   9         22.19         24.29         2.06 o                         
  -1  12   9          0.07         -0.84         0.94 o                         
   0  12   9          0.10          3.17         1.15 o                         
   1  12   9          0.20          0.34         1.11 o                         
  -5   0  10          0.93          2.46         1.79 o                         
  -4   0  10         38.89         47.40         4.70 o                         
  -3   0  10        119.81        125.48         2.73 o                         
  -2   0  10        814.54        861.41        12.82 o                         
  -1   0  10        953.27        980.15        11.35 o                         
   0   0  10        203.01        195.42         2.50 o                         
   1   0  10        799.49        842.91        10.11 o                         
   2   0  10          0.00          4.10         1.23 o                         
   3   0  10          0.22          0.13         0.71 o                         
   4   0  10         50.80         59.63         3.31 o                         
   5   0  10          5.25          8.57         1.75 o                         
  -5   1  10          5.80          6.27         1.58 o                         
  -4   1  10         10.02         10.25         1.63 o                         
  -3   1  10         18.61         17.30         1.49 o                         
  -2   1  10        232.03        242.57         2.70 o                         
  -1   1  10        482.92        517.16         4.61 o                         
   0   1  10        732.56        735.65         6.97 o                         
   1   1  10       1043.07       1089.26        12.45 o                         
   2   1  10        222.06        247.14         2.95 o                         
   3   1  10          4.12          7.38         0.67 o                         
   4   1  10        296.20        312.27         5.47 o                         
   5   1  10         20.46         22.78         1.89 o                         
  -5   2  10          0.16         -0.91         1.02 o                         
  -4   2  10         22.53         26.16         1.93 o                         
  -3   2  10          0.59         -0.25         0.50 o                         
  -2   2  10         17.43         17.22         0.47 o                         
  -1   2  10        143.95        156.30         1.89 o                         
   0   2  10        169.37        162.56         2.35 o                         
   1   2  10         19.15         27.85         0.91 o                         
   2   2  10        573.82        558.93         6.14 o                         
   3   2  10         70.25         61.49         2.03 o                         
   4   2  10        477.16        449.35         6.99 o                         
   5   2  10         13.34          9.48         1.32 o                         
  -5   3  10         16.77         16.04         1.75 o                         
  -4   3  10          0.01          0.61         0.84 o                         
  -3   3  10          0.00         -0.57         0.57 o                         
  -2   3  10         85.27         96.98         1.29 o                         
  -1   3  10        455.55        483.20         6.39 o                         
   0   3  10        106.85        113.93         1.77 o                         
   1   3  10         61.46         56.59         1.23 o                         
   2   3  10        773.35        765.69         7.06 o                         
   3   3  10        182.81        179.80         3.38 o                         
   4   3  10         39.53         31.50         1.84 o                         
   5   3  10          1.37          0.91         1.00 o                         
  -5   4  10         59.23         50.98         5.59 o                         
  -4   4  10         49.10         50.86         2.72 o                         
  -3   4  10         54.82         44.60         3.77 o                         
  -2   4  10         56.36         58.22         1.33 o                         
  -1   4  10        478.91        512.03         5.68 o                         
   0   4  10          2.30          4.06         1.30 o                         
   1   4  10         74.94         78.09         1.76 o                         
   2   4  10        515.28        497.16         7.15 o                         
   3   4  10          8.49          8.86         0.80 o                         
   4   4  10        115.47        111.86         3.02 o                         
   5   4  10         22.42         24.77         3.99 o                         
  -5   5  10          0.13          1.12         2.01 o                         
  -4   5  10         52.19         56.89         8.61 o                         
  -3   5  10        468.60        441.99         9.45 o                         
  -2   5  10          0.00          0.30         0.47 o                         
  -1   5  10         44.12         45.53         1.81 o                         
   1   5  10         43.98         47.29         1.55 o                         
   2   5  10         25.75         29.59         1.53 o                         
   3   5  10          0.31          0.02         0.40 o                         
   4   5  10          5.65          6.30         1.73 o                         
   5   5  10          9.26          7.49         1.37 o                         
  -5   6  10          7.50          9.17         3.35 o                         
  -4   6  10         41.89         38.95         3.12 o                         
  -3   6  10         19.99         18.77         4.02 o                         
  -2   6  10         68.58         65.53         1.84 o                         
  -1   6  10          1.44          0.89         0.63 o                         
   0   6  10          0.08         -0.26         0.42 o                         
   1   6  10         71.13         74.57         2.61 o                         
   2   6  10         86.47         84.85         2.27 o                         
   3   6  10         61.12         66.08         2.19 o                         
   4   6  10         23.08         21.79         1.58 o                         
   5   6  10          4.61          3.08         1.20 o                         
  -4   7  10         13.67         14.09         2.07 o                         
  -3   7  10          5.33          7.69         1.03 o                         
  -2   7  10         11.65          8.45         1.05 o                         
  -1   7  10         40.77         38.98         1.80 o                         
   0   7  10          3.41          2.23         0.54 o                         
   1   7  10        263.09        259.09         3.96 o                         
   2   7  10         55.01         56.44         2.09 o                         
   3   7  10         17.93         17.52         1.40 o                         
   4   7  10          2.99          5.22         1.23 o                         
  -4   8  10          0.49         -1.15         1.15 o                         
  -3   8  10          1.67          0.64         0.79 o                         
  -2   8  10          7.16          7.66         1.09 o                         
  -1   8  10        162.44        168.02         4.05 o                         
   0   8  10         44.01         43.82         1.68 o                         
   1   8  10         56.59         57.71         2.07 o                         
   2   8  10        271.44        270.90         4.83 o                         
   3   8  10         69.35         78.42         2.55 o                         
   4   8  10          7.65          7.88         1.41 o                         
  -3   9  10          0.05         -0.81         0.81 o                         
  -2   9  10          8.54         13.63         2.32 o                         
  -1   9  10         31.68         32.42         2.22 o                         
   0   9  10          4.87          3.62         1.43 o                         
   1   9  10          0.13          0.09         0.94 o                         
   2   9  10          4.01          5.05         0.98 o                         
   3   9  10         24.02         23.20         1.71 o                         
  -3  10  10          0.01          0.66         1.02 o                         
  -2  10  10         27.18         27.94         2.48 o                         
  -1  10  10          0.85          2.41         1.07 o                         
   0  10  10         35.62         40.63         3.92 o                         
   1  10  10          3.41          2.13         0.84 o                         
   2  10  10         18.94         21.61         1.72 o                         
   3  10  10         14.83         11.52         1.37 o                         
  -2  11  10          2.84          1.37         1.32 o                         
  -1  11  10          2.42          1.09         1.42 o                         
   0  11  10          1.77          0.59         0.94 o                         
   1  11  10         20.72         22.27         2.45 o                         
   2  11  10          2.51          1.38         1.02 o                         
  -1  12  10          0.75          1.56         1.17 o                         
   0  12  10          0.90          0.06         1.01 o                         
   1  12  10          0.32         -0.89         1.11 o                         
  -5   1  11          1.52          0.61         1.18 o                         
  -4   1  11          2.07          1.26         0.69 o                         
  -3   1  11          0.89          0.77         0.55 o                         
  -2   1  11        595.22        611.77         6.90 o                         
  -1   1  11        658.48        614.83         6.04 o                         
   0   1  11        124.82        106.41         1.68 o                         
   1   1  11         45.86         35.55         0.84 o                         
   2   1  11       1488.65       1563.25        14.11 o                         
   3   1  11        135.21        135.83         2.14 o                         
   4   1  11         96.47        103.99         2.92 o                         
   5   1  11         46.94         49.29         2.38 o                         
  -5   2  11          8.76          7.01         1.81 o                         
  -4   2  11         21.08         17.96         1.65 o                         
  -3   2  11         12.69         18.17         1.41 o                         
  -2   2  11         78.79         78.02         1.48 o                         
  -1   2  11          0.01         -0.01         0.25 o                         
   0   2  11         14.32         10.42         0.68 o                         
   1   2  11         46.18         48.48         0.92 o                         
   2   2  11        247.78        241.35         3.43 o                         
   3   2  11          3.49          5.45         0.68 o                         
   4   2  11         69.03         62.66         2.36 o                         
   5   2  11         14.79         14.40         1.55 o                         
  -5   3  11         95.57         93.70         4.41 o                         
  -4   3  11        242.23        247.83         5.44 o                         
  -3   3  11         49.82         45.89         2.65 o                         
  -2   3  11        232.09        215.37         2.39 o                         
  -1   3  11          5.20          8.79         0.77 o                         
   0   3  11        636.83        671.99         6.29 o                         
   1   3  11        429.34        417.59         4.63 o                         
   2   3  11        121.48        125.78         2.11 o                         
   3   3  11          0.28          1.48         0.52 o                         
   4   3  11         50.35         48.20         2.19 o                         
   5   3  11         21.40         25.28         1.90 o                         
  -5   4  11          0.49         -0.06         1.28 o                         
  -4   4  11         22.16         18.46         1.81 o                         
  -3   4  11         66.85         63.43         2.88 o                         
  -2   4  11         49.16         43.91         1.22 o                         
  -1   4  11         10.35          7.71         0.66 o                         
   0   4  11          0.55         -0.14         0.45 o                         
   1   4  11        318.05        331.99         5.13 o                         
   2   4  11          0.09          0.29         0.47 o                         
   3   4  11         29.49         31.94         1.28 o                         
   4   4  11          2.79          0.44         1.17 o                         
   5   4  11          0.06         -0.69         0.75 o                         
  -5   5  11         11.56         10.51         3.35 o                         
  -4   5  11          1.60          4.42         2.24 o                         
  -3   5  11         33.25         34.65         2.85 o                         
  -2   5  11         19.10         15.75         1.10 o                         
  -1   5  11         23.48         17.51         1.09 o                         
   0   5  11         81.22         82.62         2.25 o                         
   1   5  11          4.04          5.78         0.77 o                         
   2   5  11          6.42          6.71         0.86 o                         
   3   5  11        237.74        244.93         3.38 o                         
   4   5  11         40.59         37.10         2.14 o                         
   5   5  11         30.09         26.30         2.09 o                         
  -5   6  11          3.20          4.47         2.68 o                         
  -4   6  11         17.40         18.47         2.68 o                         
  -3   6  11        130.83        129.46         5.93 o                         
  -2   6  11        185.26        174.22         4.36 o                         
  -1   6  11        185.66        185.04         5.37 o                         
   0   6  11          5.46          4.62         0.77 o                         
   1   6  11          0.92          1.15         0.54 o                         
   2   6  11         85.39         84.43         2.11 o                         
   3   6  11          0.03         -0.03         0.57 o                         
   4   6  11         20.57         21.99         1.41 o                         
   5   6  11          6.04          7.01         1.60 o                         
  -4   7  11          4.53          1.26         1.24 o                         
  -3   7  11         10.12         11.16         2.03 o                         
  -2   7  11          4.47          7.65         0.91 o                         
  -1   7  11          0.01         -0.06         0.57 o                         
   0   7  11         34.28         38.03         2.64 o                         
   1   7  11         80.76         88.37         2.35 o                         
   2   7  11         36.55         41.10         1.67 o                         
   3   7  11        104.77        100.76         2.74 o                         
   4   7  11          4.76          3.56         1.09 o                         
  -4   8  11         23.23         18.77         4.70 o                         
  -3   8  11         37.06         32.53         6.04 o                         
  -2   8  11         22.41         21.18         1.48 o                         
  -1   8  11          3.28          1.36         0.79 o                         
   0   8  11         25.16         31.61         2.07 o                         
   1   8  11          0.36          0.42         0.59 o                         
   2   8  11        234.83        237.50         4.45 o                         
   3   8  11          0.03          0.27         0.77 o                         
   4   8  11          0.66          0.51         0.94 o                         
  -3   9  11          0.04         -0.50         0.77 o                         
  -2   9  11          1.06          1.30         0.72 o                         
  -1   9  11         16.19         16.19         1.58 o                         
   0   9  11         35.01         30.94         2.19 o                         
   1   9  11          1.90          1.35         0.63 o                         
   2   9  11          8.73          8.18         1.14 o                         
   3   9  11          1.23          1.59         0.85 o                         
  -3  10  11          2.86          3.31         1.14 o                         
  -2  10  11          0.08          0.11         1.15 o                         
  -1  10  11          0.77          0.06         0.81 o                         
   0  10  11         25.51         18.56         1.86 o                         
   1  10  11          6.85          6.32         1.25 o                         
   2  10  11          7.82          7.91         1.17 o                         
   3  10  11          0.41          1.29         0.88 o                         
  -2  11  11          1.97         -0.45         1.12 o                         
  -1  11  11          1.54          1.67         1.40 o                         
   0  11  11          0.75         -0.69         0.89 o                         
   1  11  11          3.86          1.66         1.90 o                         
   2  11  11          0.03         -0.69         0.89 o                         
   0  12  11          2.22          3.46         1.24 o                         
  -5   0  12          1.87          2.24         2.24 o                         
  -4   0  12        151.61        148.47         7.16 o                         
  -3   0  12        154.10        173.64         7.04 o                         
  -2   0  12          3.60          2.96         0.60 o                         
  -1   0  12        210.27        210.44         3.17 o                         
   0   0  12          9.83         11.45         2.01 o                         
   1   0  12        536.48        568.80         7.35 o                         
   2   0  12        198.43        198.72         3.35 o                         
   3   0  12         68.79         72.60         3.10 o                         
   4   0  12         94.42         92.27         5.59 o                         
   5   0  12          0.75         -1.07         1.07 o                         
  -5   1  12          0.19         -0.76         1.34 o                         
  -4   1  12          0.30          0.46         1.02 o                         
  -3   1  12        188.30        195.78         2.89 o                         
  -2   1  12        301.66        306.70         4.06 o                         
  -1   1  12        586.05        640.91         5.61 o                         
   0   1  12         93.36        102.20         1.92 o                         
   1   1  12        435.58        480.30         4.56 o                         
   2   1  12         65.72         73.99         1.43 o                         
   3   1  12          0.72          0.53         0.47 o                         
   4   1  12          1.79          1.51         0.97 o                         
   5   1  12          2.48          1.81         0.97 o                         
  -5   2  12         14.22         16.06         2.42 o                         
  -4   2  12         30.30         28.33         2.99 o                         
  -3   2  12         14.30         11.82         1.20 o                         
  -2   2  12         12.43         10.87         0.39 o                         
  -1   2  12        128.87        127.62         1.96 o                         
   0   2  12         28.99         32.34         0.99 o                         
   1   2  12         32.21         39.54         0.84 o                         
   2   2  12        192.66        202.68         3.26 o                         
   3   2  12        184.84        186.71         3.38 o                         
   4   2  12         74.67         75.25         2.62 o                         
   5   2  12         45.18         43.85         2.37 o                         
  -5   3  12         48.64         48.83         3.71 o                         
  -4   3  12        178.86        184.80         4.69 o                         
  -3   3  12        225.76        243.89         5.10 o                         
  -2   3  12         10.81         11.67         0.71 o                         
  -1   3  12        579.25        596.84         7.18 o                         
   0   3  12        274.53        307.86         4.13 o                         
   1   3  12        129.42        116.55         1.93 o                         
   2   3  12          0.05         -0.44         0.44 o                         
   4   3  12         46.75         48.41         2.97 o                         
   5   3  12          0.76         -0.76         0.76 o                         
  -5   4  12         25.63         20.21         2.16 o                         
  -4   4  12         59.57         60.95         2.85 o                         
  -3   4  12         64.76         63.26         2.64 o                         
  -2   4  12         71.50         69.56         1.56 o                         
  -1   4  12        148.31        146.92         2.45 o                         
   0   4  12          2.38          3.79         0.68 o                         
   1   4  12          2.41          1.34         0.53 o                         
   2   4  12          9.67          6.36         0.81 o                         
   3   4  12        806.85        747.56         8.37 o                         
   4   4  12          3.23          6.16         0.97 o                         
   5   4  12         13.69         13.85         3.37 o                         
  -5   5  12          0.91          2.01         2.46 o                         
  -4   5  12          9.23          6.56         1.28 o                         
  -3   5  12         67.57         61.02         2.96 o                         
  -2   5  12        177.16        180.84         4.50 o                         
  -1   5  12         48.91         44.83         1.51 o                         
   0   5  12          8.21          8.06         0.91 o                         
   1   5  12         37.86         35.52         2.52 o                         
   2   5  12         15.38         15.20         1.22 o                         
   3   5  12          0.00          0.33         0.59 o                         
   4   5  12          3.58          5.75         1.15 o                         
   5   5  12          9.01         11.44         2.01 o                         
  -4   6  12         38.87         46.09         3.22 o                         
  -3   6  12        209.49        286.79        28.62 o                         
  -2   6  12        440.88        415.06         6.16 o                         
  -1   6  12         85.44         84.32         2.41 o                         
   1   6  12          2.86          3.86         0.77 o                         
   2   6  12         13.86         12.75         1.13 o                         
   3   6  12         14.60         25.50         3.61 o                         
   4   6  12          0.03         -0.13         1.20 o                         
  -4   7  12          0.31         -1.07         1.12 o                         
  -3   7  12         49.07         47.36         3.49 o                         
  -2   7  12         18.65         15.46         1.19 o                         
  -1   7  12          3.67          1.33         0.74 o                         
   0   7  12          1.92          1.53         0.55 o                         
   1   7  12         19.87         19.40         1.25 o                         
   2   7  12        219.47        205.08         3.63 o                         
   3   7  12        106.65        108.53         2.90 o                         
   4   7  12          6.17          5.31         1.19 o                         
  -4   8  12         19.74         24.24         4.25 o                         
  -3   8  12          1.92          0.00         1.68 o                         
  -2   8  12         34.16         32.54         1.81 o                         
  -1   8  12          0.12          0.76         0.71 o                         
   0   8  12        111.10        122.53         3.40 o                         
   1   8  12          0.82          0.50         0.57 o                         
   2   8  12          0.21          0.40         0.77 o                         
   3   8  12         59.22         55.90         2.31 o                         
   4   8  12          3.43          2.26         1.07 o                         
  -3   9  12          4.34          6.17         1.81 o                         
  -2   9  12          0.80          0.24         0.83 o                         
  -1   9  12         29.15         27.33         2.02 o                         
   0   9  12          4.98         10.20         1.37 o                         
   1   9  12          0.02          0.14         0.56 o                         
   2   9  12          3.76          4.66         0.99 o                         
   3   9  12         17.93         17.41         2.36 o                         
  -3  10  12          3.88          5.56         1.88 o                         
  -2  10  12          5.13          3.57         1.17 o                         
  -1  10  12          1.02          0.37         0.84 o                         
   0  10  12          4.38          3.27         1.81 o                         
   1  10  12          5.86          3.79         1.21 o                         
   2  10  12          0.05         -0.31         0.77 o                         
   3  10  12          0.50          0.01         0.83 o                         
  -2  11  12          0.23         -0.61         2.24 o                         
  -1  11  12          0.19          0.00         0.91 o                         
   0  11  12          1.76          2.74         1.08 o                         
   1  11  12          2.26          1.90         1.26 o                         
   2  11  12          2.01          1.12         1.11 o                         
  -5   1  13          0.85         -0.83         1.90 o                         
  -4   1  13          9.45         11.60         4.36 o                         
  -3   1  13         73.22         74.89         1.63 o                         
  -2   1  13        222.54        230.75         3.38 o                         
  -1   1  13        177.57        189.99         2.29 o                         
   0   1  13        340.36        349.43         3.94 o                         
   1   1  13        690.61        721.59         6.47 o                         
   2   1  13         60.23         66.50         1.57 o                         
   3   1  13         10.08          8.07         0.82 o                         
   4   1  13         15.42         15.79         2.16 o                         
   5   1  13         14.81         16.75         1.96 o                         
  -5   2  13          2.01          1.93         1.45 o                         
  -4   2  13         10.58         11.94         2.13 o                         
  -3   2  13          1.15          0.26         0.59 o                         
  -2   2  13          4.76          8.38         0.66 o                         
  -1   2  13        148.47        145.67         2.20 o                         
   0   2  13         30.16         29.59         1.23 o                         
   1   2  13         93.54         93.86         1.50 o                         
   2   2  13          0.07          0.10         0.30 o                         
   3   2  13        504.36        494.47         5.34 o                         
   4   2  13         16.44         19.94         1.57 o                         
   5   2  13          0.74          0.52         0.88 o                         
  -5   3  13         43.15         38.72         3.49 o                         
  -4   3  13        236.51        234.63         5.39 o                         
  -3   3  13         88.97         88.48         3.20 o                         
  -2   3  13        103.64         98.09         1.70 o                         
  -1   3  13        387.34        370.77         5.05 o                         
   0   3  13         58.26         52.51         1.38 o                         
   1   3  13         61.50         63.57         1.41 o                         
   2   3  13         28.30         26.59         1.53 o                         
   3   3  13        862.97        835.24        11.82 o                         
   4   3  13        166.38        165.58         3.83 o                         
   5   3  13          0.37          1.51         0.91 o                         
  -5   4  13          1.93          0.96         1.23 o                         
  -4   4  13          7.09          4.70         1.95 o                         
  -3   4  13         51.55         45.19         2.40 o                         
  -2   4  13         18.47         17.36         0.86 o                         
  -1   4  13        153.49        144.05         2.46 o                         
   0   4  13        106.15        111.01         2.74 o                         
   1   4  13          1.90          1.97         0.44 o                         
   2   4  13         69.20         64.00         2.02 o                         
   3   4  13        188.57        191.04         3.33 o                         
   4   4  13         41.43         44.05         2.16 o                         
   5   4  13          6.58          6.29         2.69 o                         
  -5   5  13          0.20          1.34         1.28 o                         
  -4   5  13         14.17         13.01         1.91 o                         
  -3   5  13        174.04        183.30         6.73 o                         
  -2   5  13        353.12        341.60         5.25 o                         
  -1   5  13        324.41        328.13         4.91 o                         
   0   5  13          3.50          3.79         1.23 o                         
   1   5  13         61.51         62.87         2.06 o                         
   2   5  13         25.41         24.34         1.23 o                         
   3   5  13        118.91        114.30         2.42 o                         
   4   5  13          6.80          7.30         1.29 o                         
   5   5  13          1.03          0.26         0.89 o                         
  -4   6  13         15.50         19.23         3.13 o                         
  -3   6  13         86.58         84.98         4.07 o                         
  -2   6  13        678.45        653.36         8.21 o                         
  -1   6  13         17.76         12.86         1.15 o                         
   0   6  13         16.12         14.04         1.21 o                         
   1   6  13        706.02        722.21         8.13 o                         
   2   6  13        104.12        112.92         2.50 o                         
   3   6  13          0.22         -0.60         0.60 o                         
   4   6  13         21.03         19.73         1.43 o                         
  -4   7  13          0.14          0.80         1.45 o                         
  -3   7  13         10.96         12.34         2.03 o                         
  -2   7  13          7.05          6.04         1.10 o                         
  -1   7  13          1.08          0.75         0.65 o                         
   0   7  13          0.01         -0.52         0.52 o                         
   1   7  13          1.71          0.02         0.56 o                         
   2   7  13         86.35         80.45         2.35 o                         
   3   7  13          6.35          7.36         1.10 o                         
   4   7  13          2.76          2.54         1.02 o                         
  -4   8  13         39.56         35.95         3.54 o                         
  -3   8  13         37.02         30.50         3.17 o                         
  -2   8  13         65.50         64.19         4.91 o                         
  -1   8  13        105.19         88.29         2.97 o                         
   0   8  13         28.15         28.46         1.77 o                         
   1   8  13          9.50          9.27         0.96 o                         
   2   8  13          1.93          2.47         0.76 o                         
   3   8  13         86.04         83.53         2.74 o                         
   4   8  13          5.78          5.96         1.37 o                         
  -3   9  13          0.67          0.42         1.68 o                         
  -2   9  13          1.82          4.23         1.14 o                         
  -1   9  13          7.17          5.75         1.38 o                         
   0   9  13          0.66         -0.25         0.75 o                         
   1   9  13          3.81          2.92         0.86 o                         
   2   9  13         11.50          9.26         1.20 o                         
   3   9  13          0.05          0.22         0.76 o                         
  -2  10  13          2.99          0.71         1.02 o                         
  -1  10  13         20.01         19.28         2.80 o                         
   0  10  13          2.71          4.20         1.06 o                         
   1  10  13          0.64         -0.19         1.22 o                         
   2  10  13          1.35          1.13         0.88 o                         
  -1  11  13          0.55          0.01         0.95 o                         
   0  11  13          0.01         -0.26         1.01 o                         
   1  11  13          0.63          1.10         2.01 o                         
  -5   0  14          1.28          0.22         1.79 o                         
  -4   0  14          0.77         -0.45         1.12 o                         
  -3   0  14         68.85         70.82         2.33 o                         
  -2   0  14        320.05        361.33         8.94 o                         
  -1   0  14        265.26        262.34         3.99 o                         
   0   0  14         39.58         38.39         1.74 o                         
   1   0  14         30.18         33.02         1.23 o                         
   2   0  14         73.37         80.58         2.55 o                         
   3   0  14         27.28         28.10         1.85 o                         
   4   0  14         14.16         11.31         1.90 o                         
   5   0  14         47.23         43.56         5.25 o                         
  -5   1  14         57.54         63.26         4.49 o                         
  -4   1  14          5.94          4.30         1.50 o                         
  -3   1  14         27.99         30.46         1.15 o                         
  -2   1  14        371.36        367.90         6.36 o                         
  -1   1  14         64.11         65.45         1.07 o                         
   0   1  14         18.40         14.84         0.77 o                         
   1   1  14        216.80        250.38         2.87 o                         
   2   1  14          4.05          2.59         0.36 o                         
   3   1  14        169.27        157.53         3.18 o                         
   4   1  14         39.78         34.84         1.90 o                         
   5   1  14          0.58          1.29         0.89 o                         
  -5   2  14          4.44          2.76         2.01 o                         
  -4   2  14          8.40          9.35         1.35 o                         
  -3   2  14         46.39         46.46         2.06 o                         
  -2   2  14         88.09         86.86         1.94 o                         
  -1   2  14         12.13         15.01         0.74 o                         
   0   2  14        343.81        367.78         5.10 o                         
   1   2  14         42.83         52.51         1.06 o                         
   2   2  14         39.85         34.49         0.97 o                         
   3   2  14         73.11         61.98         2.97 o                         
   4   2  14         12.74          9.79         1.27 o                         
   5   2  14          7.04          5.59         1.21 o                         
  -5   3  14          6.45          7.30         2.10 o                         
  -4   3  14         54.73         55.98         2.72 o                         
  -3   3  14          0.00         -0.62         0.62 o                         
  -2   3  14         46.97         42.72         1.42 o                         
  -1   3  14         95.48         98.10         2.18 o                         
   0   3  14         90.42         88.54         1.89 o                         
   1   3  14         16.59         19.07         0.90 o                         
   2   3  14         33.33         30.53         1.68 o                         
   3   3  14        126.84        132.59         2.66 o                         
   4   3  14          4.38          4.20         1.14 o                         
   5   3  14          2.70          2.92         0.98 o                         
  -5   4  14          0.05         -1.04         1.04 o                         
  -4   4  14         38.37         34.71         2.62 o                         
  -3   4  14          0.23         -0.31         0.86 o                         
  -2   4  14         77.63         77.84         3.03 o                         
  -1   4  14         73.01         70.17         2.43 o                         
   0   4  14        133.16        132.93         2.58 o                         
   1   4  14         31.36         36.67         1.32 o                         
   2   4  14        220.82        223.01         3.32 o                         
   3   4  14        114.11        113.26         2.94 o                         
   4   4  14        118.60        104.14         3.10 o                         
   5   4  14          2.45          4.95         1.30 o                         
  -4   5  14          0.78         -0.56         0.95 o                         
  -3   5  14          0.00         -0.62         0.79 o                         
  -2   5  14          0.05         -0.50         0.50 o                         
  -1   5  14          2.08          2.05         1.59 o                         
   0   5  14          5.21          3.79         0.63 o                         
   1   5  14        465.61        459.69         7.05 o                         
   2   5  14        164.14        165.66         3.02 o                         
   3   5  14         13.60         16.56         1.15 o                         
   4   5  14         17.27         19.92         1.45 o                         
  -4   6  14          0.05          0.06         1.15 o                         
  -3   6  14         41.12         41.40         5.59 o                         
  -2   6  14         55.43         64.74         2.45 o                         
  -1   6  14         18.19         17.13         1.17 o                         
   0   6  14          3.29          1.64         0.72 o                         
   1   6  14         55.18         57.17         2.15 o                         
   2   6  14         58.37         65.40         3.34 o                         
   3   6  14         18.25         19.00         1.61 o                         
   4   6  14          3.97          3.35         0.87 o                         
  -4   7  14          6.07          8.44         2.03 o                         
  -3   7  14         17.18         15.69         2.31 o                         
  -2   7  14         81.66         76.44         2.73 o                         
  -1   7  14        214.99        202.62         3.96 o                         
   0   7  14         22.77         54.33         4.02 o                         
   1   7  14          4.81          6.36         0.78 o                         
   2   7  14          1.65          0.79         0.67 o                         
   3   7  14          7.65          9.69         1.19 o                         
   4   7  14          1.69          1.41         1.02 o                         
  -3   8  14          3.99          3.96         1.61 o                         
  -2   8  14          5.45          9.32         1.67 o                         
  -1   8  14          9.73          8.77         1.23 o                         
   0   8  14         19.48         16.09         1.42 o                         
   1   8  14          0.03         -0.39         0.52 o                         
   2   8  14          0.40          0.39         0.58 o                         
   3   8  14          0.00          0.07         0.75 o                         
  -3   9  14          3.85          6.69         1.93 o                         
  -2   9  14          3.90          1.78         1.02 o                         
  -1   9  14          0.72          1.31         0.93 o                         
   0   9  14          0.23          0.36         1.30 o                         
   1   9  14          9.02          6.03         1.03 o                         
   2   9  14          1.71          1.68         0.84 o                         
   3   9  14          1.57          1.21         0.78 o                         
  -2  10  14          0.18         -0.39         0.98 o                         
  -1  10  14         33.23         27.70         2.42 o                         
   0  10  14          0.90          0.51         0.86 o                         
   1  10  14          0.67          1.35         0.93 o                         
   2  10  14         17.22         23.37         1.82 o                         
  -1  11  14          1.47          2.76         1.10 o                         
   0  11  14          1.02          1.96         1.12 o                         
   1  11  14          0.51          0.15         2.35 o                         
  -5   1  15         92.98         94.51         4.74 o                         
  -4   1  15         36.34         45.67         3.55 o                         
  -3   1  15         72.69         70.38         1.78 o                         
  -2   1  15         13.92         14.71         0.91 o                         
  -1   1  15        281.54        294.02         3.11 o                         
   0   1  15        408.54        411.92         4.63 o                         
   1   1  15        517.47        528.34         5.53 o                         
   2   1  15        154.98        163.26         2.25 o                         
   3   1  15         68.44         65.12         2.07 o                         
   4   1  15        116.70        118.53         3.24 o                         
   5   1  15          3.83          2.21         1.00 o                         
  -5   2  15         15.14         14.04         2.36 o                         
  -4   2  15          0.02         -0.36         0.81 o                         
  -3   2  15          0.09         -0.53         0.62 o                         
  -2   2  15          2.08          1.83         0.47 o                         
  -1   2  15         77.77         95.09         1.77 o                         
   0   2  15        118.88        115.18         2.19 o                         
   1   2  15        205.66        214.71         2.63 o                         
   2   2  15         11.36          9.07         0.63 o                         
   3   2  15         39.44         38.48         1.53 o                         
   4   2  15         31.27         28.99         1.89 o                         
   5   2  15          0.04         -0.55         1.23 o                         
  -5   3  15          9.63         12.38         2.31 o                         
  -4   3  15         45.62         47.13         3.86 o                         
  -3   3  15          2.81          9.87         1.28 o                         
  -2   3  15          1.02          0.06         0.44 o                         
  -1   3  15        100.41        108.55         2.38 o                         
   0   3  15        550.87        571.00         7.54 o                         
   1   3  15        210.23        208.45         3.00 o                         
   2   3  15         20.14         19.29         0.83 o                         
   3   3  15         34.12         31.98         1.49 o                         
   4   3  15        127.58        131.44         3.45 o                         
   5   3  15          0.98         -0.21         0.97 o                         
  -5   4  15          0.22         -1.57         1.57 o                         
  -4   4  15          1.25          0.47         0.91 o                         
  -3   4  15         20.00         17.29         1.75 o                         
  -2   4  15        363.17        353.04         5.26 o                         
  -1   4  15          0.12          0.24         0.39 o                         
   0   4  15         99.12         98.28         2.22 o                         
   1   4  15         23.09         21.25         1.09 o                         
   2   4  15         99.70         96.14         2.84 o                         
   3   4  15          8.40          7.37         0.78 o                         
   4   4  15         92.85         91.84         3.60 o                         
  -4   5  15          0.51         -0.77         0.89 o                         
  -3   5  15         46.89         41.26         4.03 o                         
  -2   5  15        288.50        272.76         4.65 o                         
  -1   5  15         55.41         52.87         1.60 o                         
   0   5  15         60.33         61.82         1.73 o                         
   1   5  15        132.39        122.61         3.03 o                         
   2   5  15         12.02         15.34         1.69 o                         
   3   5  15          4.26          3.22         0.68 o                         
   4   5  15          4.19          7.96         1.55 o                         
  -4   6  15          0.79          1.32         1.40 o                         
  -3   6  15         12.46         29.34         2.57 o                         
  -2   6  15         96.58         92.27         3.56 o                         
  -1   6  15        122.84        128.92         2.89 o                         
   0   6  15         10.71         35.33         3.58 o                         
   1   6  15        294.57        284.33         4.52 o                         
   2   6  15        614.38        608.59         9.52 o                         
   3   6  15         15.95         27.41         1.65 o                         
   4   6  15          0.01          0.76         0.74 o                         
  -4   7  15         11.82         11.02         2.20 o                         
  -3   7  15          8.83          3.78         1.68 o                         
  -2   7  15         11.39         12.85         1.44 o                         
  -1   7  15         10.65          6.16         0.89 o                         
   0   7  15          0.08         -0.02         0.64 o                         
   1   7  15          0.47         -0.44         0.44 o                         
   2   7  15         15.75         19.20         1.34 o                         
   3   7  15         10.37          8.50         1.26 o                         
   4   7  15          0.92          0.35         1.14 o                         
  -3   8  15         57.99         49.73         3.97 o                         
  -2   8  15          0.78          2.09         1.09 o                         
  -1   8  15         85.98         74.91         2.51 o                         
   0   8  15         20.89         17.89         1.45 o                         
   1   8  15         17.26         18.57         1.34 o                         
   2   8  15          0.68          0.27         0.66 o                         
   3   8  15          0.38          1.05         0.84 o                         
  -3   9  15          2.29          2.68         2.46 o                         
  -2   9  15          1.96          3.36         1.10 o                         
  -1   9  15          7.40          5.30         1.17 o                         
   0   9  15          0.44          6.48         1.21 o                         
   1   9  15          0.01         -0.64         0.64 o                         
   2   9  15          3.18          1.76         0.84 o                         
   3   9  15          1.92          0.82         0.87 o                         
  -2  10  15         15.26         16.85         7.16 o                         
  -1  10  15          1.73          2.10         0.99 o                         
   0  10  15          7.57          7.50         1.35 o                         
   1  10  15          0.44          0.61         0.83 o                         
   2  10  15          0.52          1.85         1.03 o                         
   0  11  15          5.42          3.65         1.31 o                         
  -5   0  16         34.17         30.41         4.92 o                         
  -4   0  16         22.83         23.70         3.80 o                         
  -3   0  16          1.68          0.37         0.60 o                         
  -2   0  16          1.12          0.26         1.01 o                         
  -1   0  16        111.69        119.42         2.40 o                         
   0   0  16         12.90         22.47         1.10 o                         
   1   0  16         27.10         28.87         1.21 o                         
   2   0  16         49.17         52.13         1.70 o                         
   3   0  16         96.01         92.77         3.31 o                         
   4   0  16         21.42         11.96         5.14 o                         
   5   0  16         16.63         15.72         6.82 o                         
  -5   1  16         30.09         36.78         4.58 o                         
  -4   1  16         11.46         11.18         3.02 o                         
  -3   1  16        160.01        155.73         2.90 o                         
  -2   1  16        141.68        145.10         2.94 o                         
  -1   1  16        117.13        113.60         2.05 o                         
   0   1  16        104.24        110.27         1.80 o                         
   1   1  16         37.61         33.09         0.90 o                         
   2   1  16        139.96        138.82         2.08 o                         
   3   1  16         26.87         25.07         1.36 o                         
   4   1  16          0.14          0.01         0.68 o                         
   5   1  16         28.67         37.86         2.42 o                         
  -5   2  16         41.06         34.65         3.47 o                         
  -4   2  16         43.12         47.57         2.65 o                         
  -3   2  16          3.91          2.22         1.11 o                         
  -2   2  16         42.59         35.38         1.37 o                         
  -1   2  16          3.80          4.66         0.66 o                         
   0   2  16        133.41        127.93         2.37 o                         
   1   2  16          0.79          1.01         0.34 o                         
   2   2  16          5.69          6.04         0.57 o                         
   3   2  16          9.21          7.43         0.83 o                         
   4   2  16          4.61          4.07         1.00 o                         
   5   2  16          1.30          0.86         1.15 o                         
  -5   3  16          1.85          0.89         2.24 o                         
  -4   3  16          0.00         -0.12         0.94 o                         
  -3   3  16          0.10          0.48         0.72 o                         
  -2   3  16         51.97         54.45         2.61 o                         
  -1   3  16        192.28        200.58         3.04 o                         
   0   3  16          0.67          0.73         0.58 o                         
   1   3  16          0.00         -0.20         0.38 o                         
   2   3  16         25.47         29.05         1.06 o                         
   3   3  16         14.59         11.70         1.02 o                         
   4   3  16          0.41          1.59         0.83 o                         
   5   3  16          1.22         -0.11         0.95 o                         
  -4   4  16          0.57          3.58         1.10 o                         
  -3   4  16          4.46          4.09         1.60 o                         
  -2   4  16         11.71         12.47         1.08 o                         
  -1   4  16          2.74          4.38         0.61 o                         
   0   4  16         79.84         72.23         2.00 o                         
   1   4  16          2.85          2.16         0.72 o                         
   2   4  16         43.72         46.62         1.49 o                         
   3   4  16         34.09         29.93         1.33 o                         
   4   4  16         30.35         32.73         2.09 o                         
  -4   5  16          0.38          0.59         0.98 o                         
  -3   5  16         11.90         13.77         1.75 o                         
  -2   5  16         89.73         82.61         2.65 o                         
  -1   5  16          0.53          0.74         0.48 o                         
   0   5  16         17.71         15.98         1.15 o                         
   1   5  16        183.12        174.23         3.23 o                         
   2   5  16        448.28        432.01         5.64 o                         
   3   5  16         26.98         25.45         1.65 o                         
   4   5  16          3.74          7.00         1.02 o                         
  -4   6  16         12.62         16.93         2.51 o                         
  -3   6  16          0.49         -1.08         1.36 o                         
  -2   6  16         40.80         38.70         2.68 o                         
  -1   6  16         82.65         85.17         2.19 o                         
   0   6  16          2.54          1.37         0.65 o                         
   1   6  16         10.24          7.28         0.85 o                         
   2   6  16          6.77          9.30         1.17 o                         
   3   6  16         11.52         13.65         1.34 o                         
   4   6  16         21.31         21.62         2.00 o                         
  -3   7  16         30.31         27.79         3.06 o                         
  -2   7  16         27.45         24.39         2.01 o                         
  -1   7  16         37.97         36.01         1.79 o                         
   0   7  16          5.34          4.49         1.00 o                         
   1   7  16          2.81          3.67         0.72 o                         
   2   7  16          0.03         -0.32         0.82 o                         
   3   7  16         14.70         13.22         1.73 o                         
  -3   8  16         65.95         73.19         4.55 o                         
  -2   8  16         25.80         19.74         1.81 o                         
  -1   8  16          7.36          4.74         0.89 o                         
   0   8  16          8.53         22.18         1.57 o                         
   1   8  16          0.52          0.80         0.84 o                         
   2   8  16          5.22          5.22         0.93 o                         
   3   8  16          0.05         -0.16         0.71 o                         
  -2   9  16          2.92          2.48         1.06 o                         
  -1   9  16          0.01          0.60         0.73 o                         
   0   9  16          1.04          1.13         0.91 o                         
   1   9  16         13.36         16.39         1.56 o                         
   2   9  16          5.03          5.26         1.29 o                         
  -2  10  16          5.60          7.44         3.91 o                         
  -1  10  16          3.39          2.43         1.17 o                         
   0  10  16          9.13          7.99         1.86 o                         
   1  10  16          0.40         -0.42         0.79 o                         
  -5   1  17         58.81         56.24         9.84 o                         
  -4   1  17        150.70        160.67         6.00 o                         
  -3   1  17         90.27         83.21         2.10 o                         
  -2   1  17         66.72         68.64         1.89 o                         
  -1   1  17          1.70          2.95         0.45 o                         
   0   1  17        284.47        292.81         3.59 o                         
   1   1  17          0.36          0.22         0.27 o                         
   2   1  17        267.11        251.77         3.11 o                         
   3   1  17         80.22         70.52         2.10 o                         
   4   1  17          2.81          2.57         0.87 o                         
   5   1  17          1.74          0.95         1.19 o                         
  -4   2  17          0.38          0.65         1.47 o                         
  -3   2  17          3.29          3.19         0.94 o                         
  -2   2  17          5.64          4.58         1.10 o                         
  -1   2  17          2.12          3.26         1.13 o                         
   0   2  17          0.28          0.01         0.24 o                         
   1   2  17         30.05         28.88         1.03 o                         
   2   2  17         46.78         43.01         1.44 o                         
   3   2  17         77.40         71.90         2.04 o                         
   4   2  17         40.59         42.49         2.81 o                         
  -4   3  17          2.01          0.98         1.88 o                         
  -3   3  17          7.15          5.14         1.11 o                         
  -2   3  17         83.49         84.31         2.22 o                         
  -1   3  17          3.23          4.91         0.94 o                         
   0   3  17        361.37        359.90         5.02 o                         
   1   3  17        114.46        117.89         3.02 o                         
   2   3  17        132.79        128.71         2.12 o                         
   3   3  17          7.10          5.75         0.81 o                         
   4   3  17         48.23         43.25         2.21 o                         
  -4   4  17          1.26          2.56         1.14 o                         
  -3   4  17          0.53          1.57         0.93 o                         
  -2   4  17        142.92        134.81         2.93 o                         
  -1   4  17        181.51        187.69         3.10 o                         
   0   4  17         52.41         52.66         1.87 o                         
   1   4  17        154.95        157.54         2.47 o                         
   2   4  17         16.54         18.50         1.35 o                         
   3   4  17        108.23        110.61         2.25 o                         
   4   4  17         55.04         52.10         3.26 o                         
  -4   5  17          3.38          4.46         1.41 o                         
  -3   5  17          6.53          7.52         1.41 o                         
  -2   5  17          2.89          0.44         0.65 o                         
  -1   5  17          3.10          4.12         0.71 o                         
   0   5  17          0.14         -0.65         0.65 o                         
   1   5  17         84.44         80.48         2.04 o                         
   2   5  17          4.71          3.91         0.78 o                         
   3   5  17        101.05        102.00         2.79 o                         
   4   5  17         19.91         20.44         1.53 o                         
  -4   6  17          2.36          3.28         1.56 o                         
  -3   6  17         21.81         21.11         2.16 o                         
  -2   6  17         48.49         47.11         2.06 o                         
  -1   6  17        173.86        160.09         3.11 o                         
   0   6  17          0.70         -0.29         0.54 o                         
   1   6  17         17.89         21.64         1.41 o                         
   2   6  17        223.40        223.48         3.84 o                         
   3   6  17         93.33         86.92         2.71 o                         
   4   6  17         85.78         94.61         4.84 o                         
  -3   7  17          7.25          8.40         1.93 o                         
  -2   7  17         23.70         27.29         2.03 o                         
  -1   7  17          1.35          2.13         0.74 o                         
   0   7  17         23.52         21.78         2.18 o                         
   1   7  17          4.01          6.14         0.86 o                         
   2   7  17          1.90          2.05         0.71 o                         
   3   7  17          2.85          4.60         0.98 o                         
  -3   8  17         20.90         16.39         2.51 o                         
  -2   8  17         30.60         31.88         2.29 o                         
  -1   8  17         11.72         12.34         1.50 o                         
   0   8  17         26.99         29.47         2.14 o                         
   1   8  17         43.28         39.94         2.08 o                         
   2   8  17          9.53          9.91         1.42 o                         
   3   8  17         16.75         19.72         2.42 o                         
  -2   9  17          1.17          3.22         2.01 o                         
  -1   9  17          0.12         -0.61         0.61 o                         
   0   9  17          0.06         -0.52         1.07 o                         
   1   9  17          2.95          1.31         0.91 o                         
   2   9  17         11.25         11.41         1.63 o                         
  -1  10  17          4.14          0.71         1.28 o                         
   0  10  17          1.40          3.17         1.89 o                         
   1  10  17          0.27          1.09         0.94 o                         
  -4   0  18          1.60          0.00         2.01 o                         
  -3   0  18         81.09         71.53         2.81 o                         
  -2   0  18         12.44         15.57         3.02 o                         
  -1   0  18          2.13          1.79         0.89 o                         
   0   0  18         29.42         33.91         1.67 o                         
   1   0  18         26.47         28.46         2.00 o                         
   2   0  18          5.64          4.14         1.24 o                         
   3   0  18        296.11        302.86         6.75 o                         
   4   0  18          1.57          1.12         1.15 o                         
  -4   1  18          0.64          0.11         1.11 o                         
  -3   1  18         28.78         31.34         2.80 o                         
  -2   1  18          0.80          0.71         0.47 o                         
  -1   1  18        100.20         98.32         2.36 o                         
   0   1  18         36.80         38.45         1.21 o                         
   1   1  18         12.90         13.43         0.68 o                         
   2   1  18         28.83         37.41         1.28 o                         
   3   1  18          5.28          4.19         0.77 o                         
   4   1  18         23.43         21.96         1.74 o                         
  -4   2  18         39.50         44.63         6.15 o                         
  -3   2  18          0.00          0.53         0.83 o                         
  -2   2  18          0.49         -0.43         0.43 o                         
  -1   2  18         33.88         33.61         1.47 o                         
   0   2  18         78.66         80.50         1.41 o                         
   1   2  18          9.75         12.43         0.92 o                         
   2   2  18         51.70         52.31         1.50 o                         
   3   2  18         28.70         27.68         1.48 o                         
   4   2  18          0.77          2.09         1.11 o                         
  -4   3  18          8.50          9.67         1.52 o                         
  -3   3  18          0.24          0.78         0.77 o                         
  -2   3  18         22.93         23.71         1.31 o                         
  -1   3  18         33.46         32.71         1.27 o                         
   0   3  18         23.61         31.32         0.92 o                         
   1   3  18         11.74         10.94         0.76 o                         
   2   3  18         29.20         28.09         1.13 o                         
   4   3  18         12.36         11.70         1.41 o                         
  -4   4  18          8.46          9.67         1.67 o                         
  -3   4  18          3.18          2.51         1.04 o                         
  -2   4  18         22.63         23.25         1.42 o                         
  -1   4  18          4.53          4.09         0.71 o                         
   0   4  18        589.21        596.58         6.92 o                         
   1   4  18        300.50        314.71         3.88 o                         
   2   4  18          0.04         -0.47         0.49 o                         
   3   4  18          2.36          3.49         0.66 o                         
   4   4  18          8.29          7.74         1.26 o                         
  -4   5  18          0.00         -0.98         1.12 o                         
  -3   5  18          2.89          3.40         1.25 o                         
  -2   5  18         45.09         46.52         2.19 o                         
  -1   5  18        164.04        161.79         3.04 o                         
   0   5  18         10.47          9.72         0.96 o                         
   1   5  18         45.54         44.56         1.52 o                         
   2   5  18        133.55        135.42         2.59 o                         
   3   5  18         71.60         72.89         2.41 o                         
   4   5  18         11.10         11.93         1.22 o                         
  -3   6  18          5.18         11.16         1.70 o                         
  -2   6  18          2.70          1.30         0.71 o                         
  -1   6  18          3.68          2.33         0.84 o                         
   0   6  18         69.02         81.80         2.81 o                         
   1   6  18        121.89        125.35         2.58 o                         
   2   6  18         14.19         11.96         1.29 o                         
   3   6  18         10.20          9.60         1.16 o                         
  -3   7  18          8.68          9.75         2.15 o                         
  -2   7  18         25.45         27.00         2.46 o                         
  -1   7  18         16.74         18.88         1.52 o                         
   0   7  18          8.52         10.40         1.87 o                         
   1   7  18        110.30        110.01         3.02 o                         
   2   7  18         11.95          8.53         0.99 o                         
   3   7  18         31.86         40.31         2.23 o                         
  -3   8  18          3.79          2.01         2.68 o                         
  -2   8  18          3.27          1.41         0.98 o                         
  -1   8  18          8.33          7.66         1.13 o                         
   0   8  18         36.99         35.21         2.16 o                         
   1   8  18         28.83         25.18         1.86 o                         
   2   8  18         17.60         20.59         1.48 o                         
   3   8  18          1.52          0.37         1.12 o                         
  -2   9  18         12.17         10.66         2.35 o                         
  -1   9  18         12.23         13.41         1.74 o                         
   0   9  18          2.93         10.69         1.55 o                         
   1   9  18          0.00          0.81         0.89 o                         
   2   9  18          4.51          5.05         1.28 o                         
   0  10  18          2.42          2.03         1.17 o                         
  -4   1  19          5.86          5.25         1.74 o                         
  -3   1  19          0.56          0.42         0.54 o                         
  -2   1  19        131.24        121.73         2.87 o                         
  -1   1  19         43.73         46.92         1.67 o                         
   0   1  19         65.58         67.71         1.39 o                         
   1   1  19         22.52         25.68         1.05 o                         
   2   1  19         30.00         26.23         1.46 o                         
   3   1  19        258.76        232.00         6.33 o                         
   4   1  19         14.95          9.80         1.28 o                         
  -4   2  19          6.17          6.14         1.77 o                         
  -3   2  19         48.54         42.88         2.57 o                         
  -2   2  19         32.69         30.53         1.56 o                         
  -1   2  19        342.54        338.20         5.20 o                         
   0   2  19          2.02          2.42         0.53 o                         
   1   2  19         41.89         40.81         1.28 o                         
   2   2  19          9.44          9.68         0.81 o                         
   3   2  19          2.70          3.77         0.74 o                         
   4   2  19          0.06         -0.32         0.74 o                         
  -4   3  19          1.46          0.00         1.26 o                         
  -3   3  19         14.18         11.10         1.81 o                         
  -2   3  19         51.37         43.15         1.77 o                         
  -1   3  19        161.32        149.89         4.52 o                         
   0   3  19        424.63        426.72         4.23 o                         
   1   3  19        208.84        214.10         2.98 o                         
   2   3  19          3.78          2.72         0.57 o                         
   3   3  19          0.03         -0.16         0.53 o                         
   4   3  19         39.90         46.59         2.34 o                         
  -4   4  19          0.72          1.79         2.01 o                         
  -3   4  19          1.42          0.04         0.94 o                         
  -2   4  19          4.30          4.01         0.80 o                         
  -1   4  19         34.69         33.04         1.68 o                         
   0   4  19         56.50         53.03         1.75 o                         
   1   4  19        268.26        258.22         3.73 o                         
   2   4  19          0.79          0.83         0.53 o                         
   3   4  19         50.82         52.99         1.71 o                         
   4   4  19         18.12         17.64         1.41 o                         
  -4   5  19          1.59          0.45         2.24 o                         
  -3   5  19          3.23          2.04         1.73 o                         
  -2   5  19         17.64         14.16         1.50 o                         
  -1   5  19        104.37        111.61         2.59 o                         
   0   5  19          0.61          0.22         0.58 o                         
   1   5  19         72.79         67.68         1.90 o                         
   2   5  19          3.88          3.17         0.67 o                         
   3   5  19          4.42          4.26         1.23 o                         
   4   5  19         10.16          9.22         1.15 o                         
  -3   6  19          2.87          3.71         1.44 o                         
  -2   6  19        115.87        106.52         2.97 o                         
  -1   6  19          3.25          1.71         0.84 o                         
   0   6  19          2.84          3.22         0.79 o                         
   1   6  19         27.47         30.75         1.84 o                         
   2   6  19          9.52          9.01         0.93 o                         
   3   6  19          2.56          1.98         0.78 o                         
  -3   7  19          4.10          4.70         2.68 o                         
  -2   7  19         15.29         11.44         1.63 o                         
  -1   7  19          3.37          3.72         1.06 o                         
   0   7  19         14.15         14.99         1.36 o                         
   1   7  19         44.32         47.28         2.10 o                         
   2   7  19          3.45          3.38         1.07 o                         
   3   7  19          0.32          1.24         1.00 o                         
  -2   8  19          0.68          2.06         1.33 o                         
  -1   8  19         48.56         61.59         2.88 o                         
   0   8  19          1.68          2.42         0.87 o                         
   1   8  19         95.77         88.24         2.91 o                         
   2   8  19         13.34         13.48         1.67 o                         
  -1   9  19          1.43         -0.77         2.46 o                         
   0   9  19          3.16          4.92         1.45 o                         
   1   9  19          1.21          0.44         0.94 o                         
  -4   0  20          0.81          1.12         1.79 o                         
  -3   0  20         53.62         49.73         4.14 o                         
  -2   0  20          1.61          1.58         0.91 o                         
  -1   0  20        106.71         95.95         5.14 o                         
   0   0  20         55.47         62.25         1.93 o                         
   1   0  20         97.05         94.46         2.84 o                         
   2   0  20         24.09         20.49         1.82 o                         
   3   0  20         29.93         34.63         2.57 o                         
   4   0  20          0.25         -0.36         1.15 o                         
  -4   1  20          2.12          1.18         1.34 o                         
  -3   1  20          9.55         10.76         1.02 o                         
  -2   1  20         27.63         24.01         1.47 o                         
  -1   1  20          3.20          4.31         0.77 o                         
   0   1  20         22.21         22.12         0.95 o                         
   1   1  20          9.57          8.95         0.71 o                         
   2   1  20         24.52         21.35         1.33 o                         
   3   1  20         24.16         23.75         1.52 o                         
   4   1  20          0.79          0.67         1.00 o                         
  -4   2  20         10.61         11.84         2.29 o                         
  -3   2  20          1.10          1.71         0.97 o                         
  -2   2  20         23.70         24.06         1.52 o                         
  -1   2  20        108.47        101.39         2.61 o                         
   0   2  20          1.67          2.76         0.62 o                         
   1   2  20          5.61          4.15         0.55 o                         
   2   2  20          9.59         10.24         0.85 o                         
   3   2  20         26.61         22.09         1.54 o                         
   4   2  20         21.40         19.52         1.73 o                         
  -4   3  20         33.03         32.84         3.16 o                         
  -3   3  20         59.90         57.41         2.93 o                         
  -2   3  20         26.45         32.62         1.68 o                         
  -1   3  20          0.20          0.51         0.61 o                         
   0   3  20         31.79         31.80         1.86 o                         
   1   3  20        317.82        306.42         4.17 o                         
   2   3  20          0.00         -0.44         0.44 o                         
   3   3  20         58.43         61.87         1.76 o                         
   4   3  20         18.01         23.84         2.55 o                         
  -4   4  20          0.31         -0.89         2.01 o                         
  -3   4  20         31.10         32.72         2.67 o                         
  -2   4  20          0.74          0.34         0.60 o                         
  -1   4  20         47.82         46.55         1.92 o                         
   0   4  20          5.46          3.05         0.66 o                         
   1   4  20        262.68        255.60         3.78 o                         
   2   4  20         41.69         39.71         1.82 o                         
   3   4  20          0.15         -0.47         0.47 o                         
   4   4  20          1.01          1.29         0.79 o                         
  -3   5  20          2.18          0.00         1.05 o                         
  -2   5  20         12.63         14.69         1.34 o                         
  -1   5  20         11.80         10.62         1.17 o                         
   0   5  20          0.67          0.10         0.53 o                         
   1   5  20         29.42         31.17         1.33 o                         
   2   5  20          2.03          1.68         0.64 o                         
   3   5  20          8.94          7.78         1.12 o                         
  -3   6  20          0.02          0.13         1.24 o                         
  -2   6  20          0.71          0.86         0.77 o                         
  -1   6  20         19.94         18.18         1.52 o                         
   0   6  20         14.61         15.52         1.23 o                         
   1   6  20         21.62         24.76         1.66 o                         
   2   6  20         78.58         84.04         2.17 o                         
   3   6  20          9.10          7.41         1.75 o                         
  -3   7  20         10.78          3.80         2.91 o                         
  -2   7  20         58.33         52.91         2.69 o                         
  -1   7  20         26.22         27.49         2.09 o                         
   0   7  20          0.06          0.01         0.69 o                         
   1   7  20          2.85          5.22         1.00 o                         
   2   7  20         19.59         20.97         1.35 o                         
   3   7  20          0.00         -0.46         1.02 o                         
  -2   8  20         10.40         14.29         2.57 o                         
  -1   8  20          0.33          1.21         0.92 o                         
   0   8  20          0.01          4.41         0.98 o                         
   1   8  20          9.15         10.22         1.23 o                         
   2   8  20         21.24         17.47         1.80 o                         
  -1   9  20         12.05         12.33         4.25 o                         
   0   9  20          4.18          4.12         1.21 o                         
   1   9  20          0.10         -0.17         0.86 o                         
  -3   1  21          3.50          5.86         0.90 o                         
  -2   1  21         33.39         37.38         1.79 o                         
  -1   1  21        107.27        105.79         2.74 o                         
   0   1  21        170.11        173.33         2.61 o                         
   1   1  21          2.49          2.36         0.45 o                         
   2   1  21         51.98         51.79         1.57 o                         
   3   1  21          0.74          0.91         0.67 o                         
   4   1  21          2.81          1.03         0.88 o                         
  -3   2  21         18.33         17.00         1.85 o                         
  -2   2  21          0.00          0.47         0.59 o                         
  -1   2  21          5.21          4.62         0.86 o                         
   0   2  21        199.27        211.21         3.41 o                         
   1   2  21         19.89         18.64         1.08 o                         
   2   2  21          0.28         -0.41         0.41 o                         
   3   2  21          0.12         -0.52         0.58 o                         
   4   2  21          1.70          2.17         0.99 o                         
  -4   3  21         14.04         13.64         3.13 o                         
  -3   3  21          1.08         11.34         1.86 o                         
  -2   3  21          1.03          0.56         0.62 o                         
  -1   3  21         15.69         16.98         1.39 o                         
   0   3  21         71.73         80.32         2.09 o                         
   1   3  21         46.48         42.62         1.36 o                         
   2   3  21          5.36          4.50         0.71 o                         
   3   3  21          0.27          1.13         0.57 o                         
   4   3  21          3.84          6.66         1.24 o                         
  -3   4  21         37.63         37.98         2.96 o                         
  -2   4  21         12.80         15.74         1.38 o                         
  -1   4  21          1.84          0.51         0.77 o                         
   0   4  21         17.45         20.12         1.29 o                         
   1   4  21          0.61          0.78         0.46 o                         
   2   4  21         14.42         12.20         0.99 o                         
   3   4  21         23.00         23.74         1.56 o                         
  -3   5  21          8.96          8.92         2.11 o                         
  -2   5  21         36.95         35.52         2.45 o                         
  -1   5  21          6.26          5.13         0.94 o                         
   0   5  21         28.78         24.04         1.45 o                         
   1   5  21          1.64          0.96         0.69 o                         
   2   5  21          4.88          3.29         1.07 o                         
   3   5  21          0.62          0.08         0.67 o                         
  -3   6  21          0.52          1.79         2.24 o                         
  -2   6  21          0.06          0.20         0.84 o                         
  -1   6  21         41.80         40.65         2.13 o                         
   0   6  21          2.69          2.45         0.70 o                         
   1   6  21          1.50          0.48         0.71 o                         
   2   6  21          0.30         -0.20         0.58 o                         
   3   6  21          1.96          6.85         1.16 o                         
  -2   7  21          1.58          1.04         1.00 o                         
  -1   7  21          5.94          7.76         2.15 o                         
   0   7  21          0.71          7.27         1.04 o                         
   1   7  21         46.99         55.92         2.31 o                         
   2   7  21         21.88         22.64         2.79 o                         
  -1   8  21         24.83         22.00         2.47 o                         
   0   8  21         23.64         21.32         1.71 o                         
   1   8  21         18.63         21.58         1.63 o                         
  -3   0  22          3.36          1.72         1.12 o                         
  -2   0  22        168.75        178.98         5.31 o                         
  -1   0  22        127.32        138.23         4.51 o                         
   0   0  22          8.91         10.04         1.50 o                         
   1   0  22          7.73          7.73         1.02 o                         
   2   0  22        163.11        149.53         4.41 o                         
   3   0  22         26.92         25.16         2.26 o                         
   4   0  22          1.05          1.79         2.12 o                         
  -3   1  22          2.02          1.04         0.72 o                         
  -2   1  22         83.92         82.22         2.48 o                         
  -1   1  22        117.81        119.09         2.98 o                         
   0   1  22          2.88          2.23         0.60 o                         
   1   1  22         97.72         89.52         1.63 o                         
   2   1  22        191.12        180.03         3.89 o                         
   3   1  22          3.03          1.26         0.94 o                         
   4   1  22         16.56         11.41         1.71 o                         
  -3   2  22          0.70          0.22         0.90 o                         
  -2   2  22         15.16         14.27         1.31 o                         
  -1   2  22         33.05         29.04         1.77 o                         
   0   2  22        499.40        499.58         6.18 o                         
   1   2  22         31.29         31.32         1.23 o                         
   2   2  22          4.57          3.40         0.68 o                         
   3   2  22         18.63         22.56         1.58 o                         
  -3   3  22         67.43         65.73         3.30 o                         
  -2   3  22         35.16         32.62         1.77 o                         
  -1   3  22         12.85         12.88         1.45 o                         
   0   3  22         54.56         61.98         1.95 o                         
   1   3  22          1.43          1.14         0.48 o                         
   2   3  22         61.21         61.40         2.05 o                         
   3   3  22          1.82          2.93         0.72 o                         
  -3   4  22         16.62         18.94         2.33 o                         
  -2   4  22         24.35         20.62         1.56 o                         
  -1   4  22         28.98         29.28         1.85 o                         
   0   4  22         10.57         12.82         1.11 o                         
   1   4  22          6.06          6.43         1.19 o                         
   2   4  22          1.70          0.16         0.52 o                         
   3   4  22          3.10          1.90         0.82 o                         
  -3   5  22          0.00          0.67         2.01 o                         
  -2   5  22          0.74          0.62         1.10 o                         
  -1   5  22         25.77         25.96         2.13 o                         
   0   5  22          5.37          5.04         0.81 o                         
   1   5  22          0.39         -0.19         0.56 o                         
   2   5  22          0.40          0.75         0.62 o                         
   3   5  22         19.95         21.99         2.17 o                         
  -2   6  22          0.05         -0.81         0.81 o                         
  -1   6  22         52.93         50.39         2.39 o                         
   0   6  22          0.19         -0.04         0.63 o                         
   1   6  22          1.72          1.67         0.74 o                         
   2   6  22          0.00          0.26         0.67 o                         
  -2   7  22         10.61         11.47         1.75 o                         
  -1   7  22          9.06          8.34         2.76 o                         
   0   7  22          3.46          3.70         0.97 o                         
   1   7  22         11.28          9.36         1.21 o                         
   2   7  22         18.87         18.24         1.53 o                         
  -1   8  22          0.48          2.14         1.35 o                         
   0   8  22         73.23         87.50         6.08 o                         
   1   8  22         18.97         17.83         1.93 o                         
  -3   1  23          0.36          0.64         0.71 o                         
  -2   1  23          0.01          0.91         0.65 o                         
  -1   1  23         66.24         67.54         2.36 o                         
   0   1  23         72.29         75.99         2.42 o                         
   1   1  23         42.49         41.22         1.20 o                         
   2   1  23          6.98          5.75         0.75 o                         
   3   1  23         48.07         48.47         3.68 o                         
  -3   2  23          2.07          0.07         0.98 o                         
  -2   2  23         14.25         13.52         1.37 o                         
  -1   2  23        125.17        119.62         3.68 o                         
   0   2  23        207.05        212.06         4.26 o                         
   1   2  23         20.23         19.19         0.97 o                         
   2   2  23         42.70         43.64         1.83 o                         
   3   2  23          1.56          0.15         0.59 o                         
  -3   3  23          4.40         10.06         2.68 o                         
  -2   3  23          2.21          2.43         1.07 o                         
  -1   3  23          1.13         -0.06         0.72 o                         
   0   3  23         44.56         47.49         2.32 o                         
   1   3  23          2.64          1.41         0.97 o                         
   2   3  23         31.17         27.32         1.55 o                         
   3   3  23          0.00          0.57         0.56 o                         
  -3   4  23         15.16          8.27         2.91 o                         
  -2   4  23         10.80          9.53         1.19 o                         
  -1   4  23          0.19         -0.40         0.63 o                         
   0   4  23          9.45         10.19         1.35 o                         
   1   4  23          1.17          1.98         0.74 o                         
   2   4  23          1.74          0.33         0.67 o                         
   3   4  23          0.84          1.59         1.32 o                         
  -2   5  23          8.60          5.58         1.42 o                         
  -1   5  23         24.14         23.05         1.74 o                         
   0   5  23          0.54         -0.58         0.58 o                         
   1   5  23          3.21          2.97         0.84 o                         
   2   5  23          1.01         -0.31         0.65 o                         
  -2   6  23          0.12         -1.07         1.68 o                         
  -1   6  23          0.01         -0.71         0.71 o                         
   0   6  23          1.33          1.59         0.68 o                         
   1   6  23          4.19          2.19         1.24 o                         
   2   6  23         15.66         13.88         1.48 o                         
  -1   7  23          9.42         13.02         2.07 o                         
   0   7  23         59.34         57.36         3.71 o                         
   1   7  23          3.25          4.30         1.04 o                         
  -3   0  24          9.34         10.73         2.24 o                         
  -2   0  24         51.12         49.19         3.14 o                         
  -1   0  24        182.60        185.92         5.67 o                         
   0   0  24         49.71         51.13         4.81 o                         
   1   0  24          7.79          5.52         0.95 o                         
   2   0  24          6.12          6.86         0.99 o                         
   3   0  24         18.58         15.88         3.58 o                         
  -3   1  24         10.24         10.93         1.65 o                         
  -2   1  24         50.95         55.33         2.27 o                         
  -1   1  24        106.86        114.59         3.10 o                         
   0   1  24         84.42         93.18         2.75 o                         
   1   1  24         25.91         24.69         1.04 o                         
   2   1  24         23.49         21.78         1.26 o                         
   3   1  24         38.42         31.92         1.82 o                         
  -3   2  24          1.10          0.67         1.79 o                         
  -2   2  24          1.94          2.14         0.84 o                         
  -1   2  24         18.36         19.50         1.58 o                         
   0   2  24          3.28          1.58         0.81 o                         
   1   2  24          2.31          2.02         0.69 o                         
   2   2  24          2.00          3.23         0.77 o                         
   3   2  24          0.00          0.16         0.60 o                         
  -3   3  24          2.13          8.05         2.68 o                         
  -2   3  24         19.17         23.32         1.73 o                         
  -1   3  24          0.93          0.14         0.68 o                         
   0   3  24         34.31         38.23         2.17 o                         
   1   3  24          1.42          0.80         0.63 o                         
   2   3  24          1.61          1.39         1.07 o                         
   3   3  24          1.02          0.87         0.68 o                         
  -2   4  24          8.40          7.58         1.35 o                         
  -1   4  24          2.09          1.73         0.83 o                         
   0   4  24          0.53          0.95         0.79 o                         
   1   4  24         47.21         53.77         2.11 o                         
   2   4  24          7.51          5.14         0.89 o                         
  -2   5  24          0.07         -0.71         0.71 o                         
  -1   5  24          2.41          1.05         0.84 o                         
   0   5  24          4.52          2.90         0.95 o                         
   1   5  24          0.13         -0.66         0.66 o                         
   2   5  24         15.68         14.80         1.62 o                         
  -1   6  24          1.32          1.25         1.06 o                         
   0   6  24         35.65         36.73         2.31 o                         
   1   6  24         15.46         18.90         1.60 o                         
   0   7  24         28.28         31.63         3.06 o                         
  -3   1  25          0.98         -0.05         1.02 o                         
  -2   1  25          4.77          5.43         1.10 o                         
  -1   1  25         25.34         26.61         1.85 o                         
   0   1  25         97.61        104.10         3.04 o                         
   1   1  25         42.80         42.60         1.91 o                         
   2   1  25          0.46          1.12         0.59 o                         
   3   1  25          0.48         -0.08         0.59 o                         
  -3   2  25         44.49         51.43         5.37 o                         
  -2   2  25          0.08         -0.68         0.84 o                         
  -1   2  25          0.21          0.48         0.72 o                         
   0   2  25          0.10          1.30         0.74 o                         
   1   2  25        102.23        100.90         4.03 o                         
   2   2  25          1.20          1.14         0.67 o                         
  -2   3  25          2.59          2.56         0.93 o                         
  -1   3  25          2.64          2.38         0.89 o                         
   0   3  25         59.08         60.41         2.48 o                         
   1   3  25         16.88         18.33         1.47 o                         
   2   3  25         16.27         15.07         1.34 o                         
  -2   4  25          0.47          0.09         0.95 o                         
  -1   4  25          0.08         -0.69         0.69 o                         
   0   4  25          0.21          1.48         0.83 o                         
   1   4  25         20.19         21.94         1.61 o                         
   2   4  25          1.09          0.78         0.91 o                         
  -2   5  25          3.06          2.04         1.28 o                         
  -1   5  25          0.04         -0.12         0.72 o                         
   0   5  25          1.58          0.74         0.88 o                         
   1   5  25          0.44         -0.11         1.13 o                         
   2   5  25         30.94         32.44         2.37 o                         
  -1   6  25          1.94          1.90         1.11 o                         
   0   6  25          5.59          6.68         1.28 o                         
   1   6  25          0.75          0.00         0.76 o                         
  -2   0  26         40.34         30.70         2.90 o                         
  -1   0  26        278.97        271.55         7.41 o                         
   0   0  26        185.49        185.60         5.85 o                         
   1   0  26        115.27        123.20         6.93 o                         
   2   0  26          0.27         -0.72         0.75 o                         
  -2   1  26         24.62         24.47         1.91 o                         
  -1   1  26         33.07         31.89         2.09 o                         
   0   1  26          2.62          3.34         0.97 o                         
   1   1  26         37.16         36.46         2.52 o                         
   2   1  26          0.88          0.85         0.56 o                         
  -2   2  26          3.90          3.67         1.11 o                         
  -1   2  26          2.01          2.03         0.88 o                         
   0   2  26          3.99          7.55         1.14 o                         
   1   2  26         11.57         10.62         1.36 o                         
   2   2  26         49.29         47.19         2.03 o                         
  -2   3  26         14.32         14.34         1.98 o                         
  -1   3  26         25.03         33.60         2.15 o                         
   0   3  26          0.19          2.04         0.93 o                         
   1   3  26         77.82         75.35         2.94 o                         
   2   3  26         58.05         65.89         2.87 o                         
  -1   4  26          7.62          7.84         1.24 o                         
   0   4  26          5.65          5.90         1.12 o                         
   1   4  26          5.96          4.84         0.97 o                         
  -1   5  26          1.32         -0.06         0.98 o                         
   0   5  26          0.80          0.42         0.95 o                         
   1   5  26          2.79          1.31         0.88 o                         
  -2   1  27         34.32         37.68         3.06 o                         
  -1   1  27         34.30         39.21         2.37 o                         
   0   1  27         39.94         42.68         2.65 o                         
   1   1  27          0.03         -0.48         1.02 o                         
   2   1  27          0.97          0.43         0.67 o                         
  -2   2  27         50.63         49.69         5.37 o                         
  -1   2  27          0.26          1.08         0.84 o                         
   0   2  27          0.55         -0.18         0.75 o                         
   1   2  27         17.66         16.01         3.91 o                         
   2   2  27          5.47          3.85         1.99 o                         
  -1   3  27          2.11          3.19         1.02 o                         
   0   3  27          9.93         16.39         1.63 o                         
   1   3  27          8.12          7.96         1.50 o                         
  -1   4  27          9.48         10.41         1.59 o                         
   0   4  27          4.72          7.09         1.76 o                         
   1   4  27          2.26          2.70         1.69 o                         
  -1   0  28         61.63         59.11         8.72 o                         
   0   0  28         19.12         19.71         4.36 o                         
   1   0  28          0.01         -0.22         1.57 o                         
  -1   1  28         18.93         19.71         1.81 o                         
   0   1  28          0.49          0.83         0.83 o                         
   1   1  28         13.22         13.34         2.13 o                         
  -1   2  28          0.01          2.06         1.10 o                         
   0   2  28         21.77         22.67         1.84 o                         
   1   2  28         11.53         12.52         2.57 o                         
   0   3  28          5.48          7.37         1.26 o                         
                                                                                
